# Supplementary material for: Intratumor microbiome derived glycolysis-lactate signatures depicts immune heterogeneity in lung adenocarcinoma by integration of microbiomic, transcriptomic, proteomic and single-cell data
Source: Front Microbiol. 2023 Aug 17;14:1202454. doi: 10.3389/fmicb.2023.1202454 (PMC10469687; doi:10.3389/fmicb.2023.1202454)
Supplement: Supplementary file 2 [file Data_Sheet_2.xlsx]

## Sheet: Sheet1
Supplementary Data1: Univariate Cox regression analysis identified 38 genera with prognostic value
id	HR	HR.95L	HR.95H	pvalue
Simplexvirus	0.742749	0.560665	0.983968	0.0382099
Dicipivirus	1.2766	1.08329	1.50442	0.00355844
Sapelovirus	0.811526	0.672565	0.979198	0.0293071
Lambdapapillomavirus	1.43546	1.12969	1.82398	0.00309876
Flavivirus	0.820442	0.682261	0.986611	0.0354471
Marichromatium	1.22512	1.04852	1.43147	0.0105722
Lysinimicrobium	0.845907	0.71679	0.998282	0.0476689
Marinitoga	0.672289	0.494164	0.91462	0.0114643
Pirellula	1.23184	1.01326	1.49756	0.0364242
Roseiflexus	0.782646	0.617923	0.991279	0.042092
Robiginitomaculum	1.19243	1.04103	1.36585	0.0110714
Phaseolibacter	1.18311	1.009	1.38725	0.0384237
Azohydromonas	1.24628	1.03425	1.50178	0.0206732
Achromobacter	1.18722	1.01472	1.38903	0.0321577
Mitsuaria	1.26081	1.0274	1.54725	0.0265052
Nitratireductor	1.16007	1.00646	1.33714	0.0404824
Histophilus	0.616855	0.404647	0.94035	0.0247123
Thermithiobacillus	1.31025	1.00182	1.71364	0.0484713
Roseibium	1.32423	1.05031	1.66959	0.0175442
Viridibacillus	1.37694	1.0497	1.80621	0.0208724
Methylopila	0.807192	0.660953	0.985786	0.0356987
Myxococcus	1.41138	1.17953	1.68881	0.000167677
Stomatobaculum	0.767579	0.591317	0.996381	0.0468999
Sporosarcina	1.18399	1.00194	1.39912	0.0473996
Luteibacter	0.670713	0.45082	0.997862	0.0487787
Silvibacterium	1.3285	1.00557	1.75513	0.0456054
Pelobacter	1.34473	1.03219	1.75191	0.0281815
Sandarakinorhabdus	0.725237	0.567918	0.926135	0.0100228
Belnapia	0.835512	0.700197	0.996976	0.0461999
Rubrivivax	1.25604	1.04098	1.51554	0.017354
Dethiosulfatarculus	1.33022	1.00993	1.75209	0.0423269
Klebsiella	1.15915	1.00697	1.33433	0.0397206
Saprospira	1.33401	1.03917	1.71251	0.0237326
Candidatus_Nasuia	1.21476	1.02365	1.44155	0.0259025
Geobacter	1.21741	1.03947	1.42581	0.0146807
Helicobacter	0.512926	0.279402	0.941631	0.0312398
Ilumatobacter	1.22111	1.0327	1.44389	0.0194746
Faecalibacterium	0.816365	0.690512	0.965155	0.0175418

## Sheet: Sheet2
Supplementary Data2: TCGA-LUAD samples were divided into high and low LMS groups.
id	Survivaltime	Survivalstatus	Dicipivirus	Sapelovirus	Lambdapapillomavirus	Flavivirus	Marichromatium	Lysinimicrobium	Azohydromonas	Nitratireductor	Roseibium	Myxococcus	Sporosarcina	Luteibacter	Silvibacterium	Sandarakinorhabdus	Rubrivivax	Saprospira	Candidatus_Nasuia	Faecalibacterium	riskScore	risk
TCGA-86-8055	0.339726	1	3.75886	0.554031	2.8397	3.46018	13.5519	2.66587	-1.31622	5.63617	2.34529	3.63217	1.26319	15.4803	1.94574	2.19918	-1.69859	0.988602	1.02931	0.0605214	5.203	high
TCGA-55-8621	1.41096	0	3.39839	0.914318	0.872865	3.49036	10.107	0.714173	-0.755755	2.44996	2.74355	1.66372	1.69455	15.6338	2.34206	2.43342	-1.09937	1.35883	2.04633	0.454659	0.550317	low
TCGA-05-4422	1	0	-0.584537	0.202826	-0.0135246	3.09877	12.7336	1.77376	-3.04221	3.96361	1.65764	3.40142	4.50141	15.4835	1.17558	1.14603	-3.25581	0.234935	2.16117	-2.34325	0.892975	low
TCGA-44-6146	1.99452	0	3.05899	2.87764	0.3836	1.97484	7.97304	2.8675	-0.259382	8.67958	2.18717	3.24601	1.15488	15.5578	4.48399	4.55819	-0.634147	3.89662	3.60702	-1.34859	1.48771	high
TCGA-55-A494	1.31781	0	4.42245	0.594422	0.552968	3.17046	10.7306	1.97924	-1.07565	3.71502	4.00862	2.08079	2.95962	15.6918	2.02217	3.69849	0.165694	1.03893	2.00207	0.134763	0.602265	low
TCGA-78-7162	8.68219	1	3.77176	0.758758	0.708296	4.28278	9.2053	2.63971	-1.18485	5.03872	2.72856	2.22513	2.84821	15.2151	2.13878	2.3949	-1.24476	1.2561	2.67645	2.10699	0.42742	low
TCGA-05-4415	0.249315	1	4.68327	1.38317	1.16682	3.58724	12.7273	0.63218	-1.86186	2.3366	2.83798	2.14881	5.2343	15.0978	2.35592	2.32637	-2.07547	1.41528	3.34151	-1.1629	9.43186	high
TCGA-93-A4JN	1.96712	0	3.62977	2.21262	0.726853	4.1663	10.3918	3.08246	1.57186	5.8123	2.60891	0.545502	1.02905	15.0076	1.82232	2.13312	-1.01162	0.93712	1.85408	0.166785	0.795624	low
TCGA-64-1677	1.72055	1	4.79195	1.69074	1.18202	2.76438	11.9851	3.03405	0.432758	4.36938	3.15994	0.842201	5.2383	15.5935	2.76535	2.97011	-1.58784	3.25196	3.37872	0.861332	8.13187	high
TCGA-50-6673	0.060274	1	5.03803	1.11528	1.02596	3.84301	10.1504	0.315394	-1.27448	2.28984	4.43556	2.28962	1.73466	15.5059	2.328	2.31284	-1.7394	1.39158	4.77328	0.365453	4.24782	high
TCGA-86-8358	1.78904	0	3.27407	1.29163	1.25537	1.87585	10.83	1.08154	-0.578626	2.91433	3.08289	2.99125	4.32272	15.1453	2.68334	2.93678	-0.960995	1.7262	2.00792	0.798119	3.0499	high
TCGA-55-A57B	1.49589	0	1.81278	3.87714	0.665763	2.06086	10.287	2.09203	-0.962857	2.24286	2.53645	1.45662	1.48745	15.5682	2.13496	2.22632	0.278489	1.15173	1.98362	0.247558	0.197121	low
TCGA-NJ-A7XG	1.69041	0	3.73863	0.652116	0.298034	3.74503	11.0774	1.34995	-1.16791	2.26854	2.31613	0.35838	1.72427	15.0769	1.71116	2.14977	-1.56733	0.584185	1.13913	0.615743	0.14939	low
TCGA-50-6590	3.52877	1	4.28249	1.17687	1.08755	4.11873	13.5435	2.69892	-1.21288	2.35144	2.9122	4.27722	3.38122	15.6155	2.3896	2.37444	-1.67781	1.45318	3.44442	0.427049	6.48208	high
TCGA-44-6775	1.93151	0	3.00603	1.03327	0.861153	4.64002	10.521	0.537693	-1.36679	4.27939	2.66472	-0.363902	1.63244	15.7007	2.15419	2.22839	-1.74156	1.20425	3.53356	-0.871039	0.639035	low
TCGA-44-4112	2.2137	1	4.42804	3.75073	0.408693	3.8744	9.92413	0.0852327	-1.81925	7.11971	2.21226	2.64307	1.17998	14.6992	1.70173	1.77593	-0.609054	0.751786	3.92162	0.261463	2.15984	high
TCGA-55-A491	1.71507	0	-0.288196	0.928168	0.886715	2.28182	12.3977	4.63491	1.58002	5.27116	2.7574	2.41453	1.7084	15.2831	2.35591	6.35416	2.0844	1.37268	3.0217	0.468509	0.15223	low
TCGA-55-6980	5.77808	0	4.2517	3.70253	1.33915	2.73425	10.9604	3.50238	-0.289474	5.23817	3.20983	0.545037	2.16083	15.5249	2.80834	2.8997	-0.63309	1.82511	3.55008	0.920941	1.15728	high
TCGA-05-4249	4.1726	0	3.63957	0.726492	0.510142	4.58768	11.239	5.18496	-2.51854	4.84985	2.18131	2.62963	3.44012	14.8455	1.69925	1.6697	-1.14718	2.34356	3.33691	-1.81958	2.85108	high
TCGA-64-5774	7.33151	0	3.43474	1.55593	1.04721	1.78158	11.7601	0.57731	-1.28702	2.64961	3.02513	0.707391	1.93357	15.4518	2.63054	2.8353	-1.72265	1.53218	2.17978	0.726521	0.667302	low
TCGA-69-7764	1.13425	0	3.83212	3.14267	0.887515	2.69211	8.82844	2.05493	-0.805619	3.75027	2.76889	-0.0860923	1.73641	14.4649	2.35136	2.26907	-1.03884	1.2599	3.3122	0.52153	0.415699	low
TCGA-67-3774	1.05479	0	2.09705	1.0682	0.576752	2.89417	11.9835	3.22974	-1.66023	3.92316	2.62522	1.18804	3.18567	15.2495	2.3562	2.37383	-2.43792	1.23041	-1.8011	0.522345	0.0777829	low
TCGA-38-6178	1.2274	0	4.6097	3.82145	1.53997	3.79922	9.93525	0.881821	-0.509732	4.36013	3.31122	3.38648	2.26579	15.3139	2.88079	2.85827	-0.890429	1.81823	2.7636	0.703922	2.40129	high
TCGA-55-8505	1.20548	0	-0.152813	3.38548	1.0221	3.63959	13.3503	3.18533	-0.606523	4.18415	2.89279	3.03534	3.42875	14.8024	2.4913	4.90458	-0.95014	1.50806	2.19556	0.603892	0.138673	low
TCGA-MP-A4TC	0.20274	1	3.2092	0.72684	0.380931	2.83812	11.9146	1.583	0.958965	7.39832	2.33469	3.05819	1.17559	14.6123	1.99388	2.10238	2.05559	1.22881	2.17149	-0.557134	27.9802	high
TCGA-44-7670	2.41644	0	1.91577	3.11293	0.61889	3.68406	10.8406	0.295429	-0.0240924	1.7152	2.42246	0.978797	5.78249	15.3603	1.91193	1.98612	-1.98382	2.54695	4.05486	5.36243	0.504111	low
TCGA-55-8616	0.131507	0	4.27923	0.851742	0.810289	3.12293	11.5535	2.23656	-0.818332	5.19474	2.68098	2.33811	3.21694	15.2993	2.27949	5.54077	-1.16195	2.88121	2.59381	2.71401	0.157756	low
TCGA-91-8497	1.18904	1	3.92916	0.916047	0.952196	3.72429	10.4844	1.08897	-0.770073	4.37517	2.84665	2.56377	3.60986	15.8978	2.52707	4.21967	-1.1556	1.71301	2.47581	0.803082	0.458503	low
TCGA-55-7914	0.512329	1	1.75991	0.654347	2.93482	4.45278	11.5042	3.26156	0.569236	2.18999	2.48358	4.2111	3.01954	14.7503	2.08209	2.17345	-1.35934	2.68382	2.29332	0.194688	9.61763	high
TCGA-78-7166	0.706849	1	3.60698	0.12831	0.0778487	3.65233	12.6623	3.59423	0.506636	1.23835	2.09811	0.857718	2.95473	15.1617	1.50834	1.76445	0.446724	0.62565	3.10333	-0.108422	2.13715	high
TCGA-05-5423	0.413699	0	0.883667	1.67103	1.45468	2.49659	11.2551	0.92004	-1.574	2.62446	3.12584	0.11474	2.06273	16.591	2.64378	2.61423	-1.78761	1.70314	1.55898	1.44688	0.120645	low
TCGA-35-4122	0.616438	0	2.96075	1.12387	0.720849	3.89845	13.8605	4.65687	-1.2251	5.53812	2.53524	0.905201	2.98294	15.1674	2.03326	1.66137	-1.028	1.23837	1.22104	-0.133444	1.70582	high
TCGA-91-8496	1.38356	0	3.41796	3.64431	1.35853	2.06024	10.8907	1.49531	-0.363736	4.78151	3.25298	2.23315	2.43124	17.9411	2.9334	3.04105	-0.749265	2.11934	2.88215	1.20942	0.801443	low
TCGA-44-2666	0.265753	1	3.7989	0.352206	0.180091	3.95896	12.5244	3.31606	-2.04785	4.44633	1.98366	4.83768	0.951375	15.0344	10.4927	3.86925	-2.42262	2.84511	2.63568	-1.5521	24.4599	high
TCGA-50-5045	5.95616	1	4.21182	3.81046	0.551214	3.58239	12.1438	-0.159349	-1.74922	4.13703	2.37586	2.30031	1.25992	15.5517	1.85326	1.8381	-2.21415	0.916838	3.31334	4.74869	0.291599	low
TCGA-44-7667	3.00548	0	4.28769	1.09254	0.920425	3.73406	12.563	0.596965	-1.30752	4.33866	2.72399	2.0173	1.69171	15.0111	2.21346	2.28766	-0.0973224	1.26352	2.55888	0.773195	3.98349	high
TCGA-69-8253	1.16712	0	1.67786	2.67647	0.421313	1.83888	12.4497	3.91065	-1.27182	4.50646	2.30269	2.25506	1.27021	14.8946	1.88516	1.80287	-1.50504	0.793695	1.95965	0.0553271	0.52104	low
TCGA-97-A4M1	1.64658	0	3.93365	0.520227	0.52677	2.75203	9.07574	0.699175	0.595195	1.8771	2.3459	1.04993	3.01988	16.1795	2.02356	2.00642	0.862694	2.57645	1.99298	-0.150832	2.23628	high
TCGA-78-7148	1.71507	1	5.77402	2.50947	0.13708	2.44148	12.3683	3.94297	-1.75606	3.61951	2.15734	1.65391	0.69203	14.9173	1.56757	1.82368	-1.81597	2.26984	4.33041	-0.0491912	1.75645	high
TCGA-55-7283	1.66849	0	4.78374	3.86765	0.125758	4.07885	10.0518	1.55203	-1.50286	1.70285	1.99645	1.65358	0.947443	14.8867	1.59496	1.68631	-0.261517	0.61172	4.01708	-0.292448	0.422382	low
TCGA-J2-A4AD	1.50685	1	3.82837	0.54034	0.245441	1.88871	10.8244	0.563702	-1.50311	8.28801	2.08982	1.33873	2.91255	14.9026	1.76256	1.81194	-0.529035	0.925153	3.32351	0.220571	7.15626	high
TCGA-MP-A4T6	4.90411	1	4.60398	0.0941369	-0.251772	3.83547	9.42772	2.53526	-1.2587	1.90764	1.70199	1.20309	2.86482	15.571	1.36118	1.46968	-2.27755	0.596103	2.71464	10.3748	0.0101251	low
TCGA-73-4670	0.358904	0	1.20116	0.43055	0.300966	2.78537	14.2376	3.48053	-1.74695	4.99517	2.10437	3.28513	0.786221	14.9258	1.55106	1.64861	-0.639788	0.763111	2.68748	-0.620831	2.83684	high
TCGA-78-7160	1.90959	1	3.68356	0.670555	0.620094	2.92449	12.6551	3.77391	-1.27305	4.58795	4.22532	-0.184999	2.76001	15.2023	2.05058	2.3067	-1.33296	1.1679	2.13368	0.433823	1.11477	low
TCGA-MP-A4T7	0.457534	1	3.26134	3.10091	0.433071	2.58541	11.6216	1.63514	1.0111	5.39983	3.97179	1.88793	5.13462	15.0126	2.04602	2.15452	1.21464	1.28095	2.67819	-0.504994	24.0602	high
TCGA-69-7763	1.89041	0	4.06892	0.871128	0.937899	2.74249	11.4977	3.3277	-0.755236	5.38562	2.81927	1.54925	1.7868	14.3769	2.40174	2.31945	-0.988452	1.31028	2.7894	2.15688	1.88101	high
TCGA-L9-A8F4	1.30411	0	2.36267	0.612118	0.445449	2.92564	11.275	5.28766	0.00388999	3.83877	2.42598	3.21739	1.9006	15.5285	2.02533	1.93224	0.257866	3.26648	1.45642	0.987356	1.60432	high
TCGA-55-8615	1.22192	0	4.08311	0.907158	3.18763	3.94886	11.6089	2.29197	-0.762916	5.61272	2.73639	1.65656	3.27235	15.0302	2.3349	2.42626	-1.10653	1.35167	1.69813	0.447499	6.33791	high
TCGA-55-7725	1.21096	0	2.2961	1.19053	1.14908	2.54418	6.68282	0.990386	-0.479542	4.31113	3.01977	0.354968	1.97076	15.7292	2.61828	2.70963	-0.823159	1.63504	2.59818	0.730872	0.214897	low
TCGA-69-7979	1.11781	0	3.53543	0.337635	0.404406	2.209	10.1818	2.30878	0.296234	4.48956	2.28578	2.23815	2.83827	15.1258	1.86825	3.37092	0.799983	0.776788	2.82909	2.84578	0.569706	low
TCGA-55-7907	0.939726	1	2.36946	1.2639	1.22244	3.53508	12.3108	2.64871	-0.406177	2.79954	3.09313	2.75026	2.04413	14.8245	2.69164	2.783	-0.749794	3.29337	2.5403	0.804237	3.39234	high
TCGA-97-8174	0.449315	1	3.61185	3.36835	2.5269	3.37364	11.6745	2.6993	0.273394	4.36265	2.0241	2.31309	1.11311	15.2338	1.70176	1.68462	-1.78103	0.669686	1.43985	-0.472632	1.85299	high
TCGA-05-4417	1.24658	0	5.29225	1.6873	1.47095	4.27839	8.63913	3.25824	-1.55773	7.28458	3.14211	1.71597	2.07899	15.254	2.66005	2.6305	-1.77134	1.71941	3.64564	-0.858776	1.96165	high
TCGA-MP-A4T9	3.46575	1	2.80046	0.848613	0.502704	3.21143	11.5261	1.70477	-0.504225	2.66211	2.45646	0.372605	1.29736	14.8714	2.11565	2.22416	0.0618848	1.35058	1.62584	-0.435361	0.782051	low
TCGA-44-7672	1.96986	0	-0.287895	0.909268	0.737153	4.51602	11.9819	3.22105	0.0941707	5.2929	2.54072	1.83403	3.83037	15.4301	2.03019	3.68935	-1.86556	1.08025	2.62715	-0.99504	0.328193	low
TCGA-44-2657	3.70137	0	0.250715	1.44788	1.27576	4.0894	10.6307	0.952303	0.632781	2.37207	3.07933	3.22063	2.04705	15.3813	2.5688	2.643	-1.32695	1.61886	1.32926	-0.45643	0.93673	low
TCGA-55-7910	2.84932	0	2.89775	0.944188	0.902735	3.77177	12.4588	3.06597	-0.725885	4.06479	2.77342	0.108626	1.72442	14.4889	2.37193	2.46329	-1.0695	1.3887	2.68625	0.484529	1.04528	low
TCGA-78-7163	19.8575	0	2.62364	2.62444	0.252051	4.30187	10.4749	3.40586	-1.64109	3.73448	2.27231	-0.553042	2.39196	15.7578	1.68254	1.93865	-0.11604	0.799853	3.11927	2.38771	0.0592906	low
TCGA-55-6969	3.39452	0	4.48614	3.91109	0.169202	4.5029	10.5609	1.59547	0.125544	4.06822	2.03989	2.18245	3.79824	15.5644	1.6384	1.72976	-1.80304	0.655165	4.10596	-0.249004	1.65919	high
TCGA-49-6767	1.85479	0	3.75086	0.898741	0.894189	1.45438	10.7692	2.1445	-1.48796	8.94703	2.64136	1.56423	1.63593	15.1117	2.15883	2.06077	-1.87813	1.31503	2.74961	0.471418	3.53333	high
TCGA-67-3772	1.56986	0	2.20816	1.17931	0.687863	3.69715	11.0166	2.11846	-1.54912	4.03427	2.73633	1.29915	1.71182	15.324	2.46731	2.48494	-2.32681	1.34152	2.55794	0.633455	0.284223	low
TCGA-55-8302	1.30959	0	3.43173	0.947652	0.906199	3.52369	11.1948	0.747506	-0.722422	2.48329	2.77689	1.69705	1.72788	15.572	2.3754	2.46675	-1.06604	1.39216	2.78593	0.487993	1.15244	high
TCGA-55-8203	1.49863	0	3.05339	0.182294	3.31077	3.224	13.267	2.7895	-1.48778	4.88786	2.01153	3.99059	2.54749	15.6585	1.61004	1.70139	-1.8314	0.626803	1.3143	-0.277365	8.2076	high
TCGA-05-4410	0.00273973	0	4.50465	1.59157	1.37522	4.18267	9.92192	2.42555	-1.65346	2.545	3.04639	0.0352823	1.98327	15.3395	2.56433	2.53478	-1.86706	1.62368	3.24506	-0.954501	0.51402	low
TCGA-78-8655	6.46575	0	-0.486526	0.892784	0.842322	2.75969	10.0312	1.18878	-1.05082	2.00282	2.86258	2.84458	1.39727	15.3318	2.27281	4.11389	-1.11073	1.39012	2.35591	0.656051	0.0583267	low
TCGA-73-7499	4.19452	1	4.15405	0.660981	0.531397	3.98104	9.81063	0.0105235	-1.51652	3.84709	2.3348	1.19363	2.60161	15.9095	1.78149	1.87904	-1.99432	0.993541	3.10636	1.93153	0.44383	low
TCGA-38-4632	3.71781	1	2.88482	1.54018	1.58063	-0.247592	11.664	2.50743	-0.469081	5.98574	3.35187	0.61978	2.30644	15.2943	2.92144	2.89892	-0.849779	1.85888	2.41723	0.744573	3.78261	high
TCGA-86-8673	2.36164	0	2.89682	3.23632	0.878129	2.3466	11.1898	5.34816	-0.955868	2.53709	2.70565	1.87705	3.20851	15.4322	2.3061	6.25998	-1.33824	2.93392	2.78822	3.22823	0.00671702	low
TCGA-44-6776	7.16712	0	4.69511	3.57034	1.0763	3.19806	7.92877	2.3378	-1.15164	3.75758	2.87987	1.43621	1.84759	14.6006	2.36934	2.44354	0.0585539	1.41939	4.43097	-0.655891	1.21048	high
TCGA-55-A492	1.63288	0	3.91318	0.485687	0.444234	3.87886	9.88487	2.60747	-1.18439	3.60629	2.31492	-0.349876	2.85088	14.408	1.91343	2.00479	-1.528	0.930196	4.08401	1.61099	0.486531	low
TCGA-J2-8194	1.98356	0	-0.785168	0.570662	0.275763	1.91904	13.5437	3.40138	-1.47278	4.43918	3.7051	4.17641	4.08038	15.1374	1.79288	1.84226	-2.08368	0.955475	1.57361	0.250893	2.20029	high
TCGA-97-A4M6	1.55616	0	4.38024	3.0372	0.721819	3.89049	9.92287	2.47919	-0.794719	3.65711	2.54095	-0.339985	3.21493	15.8656	2.21861	3.78643	-1.26419	1.18653	1.82546	0.0442168	0.0471814	low
TCGA-L4-A4E6	1.19178	0	3.6585	1.40707	0.953474	4.1258	10.1049	2.85021	-0.921615	3.41088	2.7078	0.856588	1.5886	15.5827	2.10282	2.09481	-1.50575	1.76041	3.05305	0.662001	0.45197	low
TCGA-49-AARO	10.2986	0	3.80698	4.12479	0.950317	3.83243	10.269	4.07509	-1.43184	3.57689	2.69749	2.84275	1.69206	15.913	2.21496	2.1169	-0.237039	1.37116	1.6482	0.527546	0.22458	low
TCGA-MP-A4SW	4.87123	1	4.09819	0.672412	0.326503	3.74893	11.4348	1.52857	-0.680425	4.07087	2.28026	1.78137	1.12116	15.7582	1.93945	3.63292	-0.114315	1.17438	2.31637	-0.611562	0.381114	low
TCGA-44-7662	0.59726	0	4.1186	2.99384	0.499796	3.77909	13.0057	2.49826	-0.143186	4.40346	2.30336	0.859703	1.27108	15.6383	1.79283	3.45199	-0.517951	0.842889	1.99386	-1.2324	0.334783	low
TCGA-NJ-A4YG	6.19452	0	2.60425	0.740131	0.386049	3.83305	9.86992	1.43797	-1.07989	3.94152	2.40415	2.03136	3.39725	15.5297	1.79918	2.23778	-1.47932	0.6722	0.986132	0.703757	0.217381	low
TCGA-86-A4P8	2.20548	0	3.00148	0.488527	0.452269	3.39467	10.0269	1.8634	-1.38173	4.43316	2.27979	3.03615	4.00504	15.9831	1.88024	2.13367	3.44536	0.923098	2.25926	-0.00498299	3.32909	high
TCGA-55-5899	2.54795	0	3.62451	1.67095	1.6295	3.0246	10.8637	1.47081	0.000879881	3.20659	3.50019	4.53583	4.77311	15.756	3.0987	3.19005	-0.342737	2.11546	0.876964	1.21129	4.30582	high
TCGA-50-5933	6.55616	1	4.34351	1.54274	1.45342	4.01893	10.5779	2.32782	-0.847014	5.03923	3.27807	1.98012	2.16213	15.4273	2.75546	5.06223	-1.31194	1.81904	2.50773	0.792917	0.183801	low
TCGA-55-6984	2.08219	1	4.44464	0.803022	0.761569	3.6306	14.2437	4.50977	-0.867052	3.92362	2.63226	3.87435	5.04269	17.4998	2.23077	2.32212	-1.21067	1.24753	1.38754	0.343363	2.62664	high
TCGA-49-4507	0.734247	1	3.51857	-0.104062	-0.108614	3.96254	12.7879	-0.443269	-0.168839	3.74035	1.63856	1.78382	3.44048	14.8449	1.15602	1.05797	-0.559004	0.312229	3.45868	-0.531385	14.5024	high
TCGA-49-4487	2.34247	1	4.32543	1.16847	1.16391	4.04603	10.9187	0.829259	-1.21824	3.79049	2.91109	0.248991	1.90566	15.2519	2.42855	2.3305	-1.6084	1.58476	3.01934	0.741143	1.12225	low
TCGA-J2-A4AG	2.70685	0	3.1259	1.3118	1.01691	4.13411	9.05984	1.33517	-0.731642	2.37297	5.66864	2.1102	2.94705	15.1007	2.53402	2.5834	-1.34253	1.69662	3.46362	0.992036	1.78075	high
TCGA-44-2665	3.56438	0	3.37849	2.81012	0.316078	3.94685	14.231	2.31455	0.410061	2.99735	2.11964	-0.908978	1.08736	15.4005	1.60911	1.68331	-2.28663	0.659171	2.31711	-1.41611	0.729003	low
TCGA-55-7995	2.43562	0	3.74887	2.42918	2.38772	3.50043	11.3809	-0.0928957	0.759104	4.45024	1.93648	-0.728313	0.887482	16.6027	1.53499	3.94828	-0.321478	2.13672	2.12062	1.96952	0.175045	low
TCGA-50-5941	4.03836	0	3.19264	1.30941	1.22009	3.09373	13.4263	4.41642	-1.08034	4.80591	3.04474	4.06872	1.9288	15.7905	2.52214	2.50698	-1.54527	1.58572	1.17486	0.55959	1.80527	high
TCGA-86-8359	1.21644	1	3.05103	1.06859	1.03233	2.5008	10.607	0.858504	-0.801667	5.01322	2.85985	2.76821	4.94768	15.0726	2.4603	2.71374	0.400926	1.50316	2.1719	0.575079	6.03846	high
TCGA-50-5935	1.78904	1	3.14287	3.58157	1.17032	3.04395	7.97284	0.459755	0.454846	4.75613	2.99496	2.91941	4.20095	16.2492	2.47236	2.4572	-1.59504	1.53594	2.40519	0.509814	1.12363	high
TCGA-49-6761	0.969863	0	3.33749	0.872402	0.86785	3.49843	12.4741	3.34055	-1.5143	4.23139	4.93695	2.27486	3.93152	15.4078	2.13249	3.6194	-1.90447	1.28869	2.62018	0.445079	0.941554	low
TCGA-38-7271	2.19178	1	2.5776	1.23296	1.27341	4.48959	9.30611	0.615256	-0.776296	2.5086	4.62962	0.312565	3.58419	15.9222	2.61423	2.59171	-1.15699	1.55166	3.83584	0.437358	1.09255	low
TCGA-44-7659	1.89315	0	3.83385	3.6525	1.15846	3.28021	6.42596	2.41996	-1.06949	2.25477	2.96202	-0.0665999	5.09967	15.9093	2.45149	2.52569	0.140708	1.50155	2.65252	-0.573737	0.177001	low
TCGA-05-4432	2.08493	0	3.67429	0.76121	0.54486	2.96528	11.9303	2.33215	-2.48382	1.71464	2.21602	3.11181	1.15291	15.8771	1.73396	3.28938	-0.375498	2.37828	2.23413	-1.78486	0.432798	low
TCGA-55-7726	1.7863	0	3.9749	1.1038	1.06234	1.60945	12.7859	0.903651	-0.566277	2.63944	2.93303	0.268234	1.88403	14.0414	2.53154	2.6229	-0.909893	1.54831	2.63174	0.644138	3.8932	high
TCGA-55-6971	3.83562	0	4.54734	0.719314	0.677861	2.9905	12.5866	3.32652	-0.950759	2.25495	2.54855	2.69111	1.49955	15.5675	2.14706	2.23842	-1.29438	1.16382	3.33132	0.259655	1.93303	high
TCGA-50-5930	0.772603	1	3.11937	5.25407	1.99482	0.16802	10.0197	4.09162	-0.305612	5.58064	3.81947	2.52152	5.02546	14.9206	3.29687	3.28171	1.55139	2.36045	3.78609	1.33432	8.61174	high
TCGA-73-4676	0.769863	1	3.7437	1.20755	1.07797	1.49199	11.0246	0.557098	1.83741	5.97863	2.88137	2.9626	1.56323	15.9059	2.32807	2.42562	0.137216	1.54012	4.10431	0.156174	37.5601	high
TCGA-44-A4SU	1.12055	1	4.23633	0.789638	2.93945	3.6827	10.133	1.87903	-1.61042	1.71383	2.42109	0.97743	1.38881	15.4571	1.91056	1.98476	-1.98519	0.960616	3.14907	-1.11467	1.30135	high
TCGA-55-8096	1.96986	1	3.54395	0.116462	0.0750091	4.13307	12.9751	3.37575	0.768317	5.55899	1.9457	1.60283	4.35613	15.7699	1.54421	3.22053	1.2727	2.14593	2.61525	-0.343197	3.992	high
TCGA-50-5932	3.38356	1	2.04093	1.0057	0.916383	3.17704	11.1783	1.79078	-1.38405	3.76523	2.74103	3.02805	1.62509	15.6597	2.21843	2.20327	-1.84898	1.28201	1.52323	0.255879	0.586894	low
TCGA-83-5908	2.25753	0	1.8998	0.272789	-0.243398	2.71009	10.5642	3.21643	-0.843773	3.85307	2.04901	1.26792	0.998662	14.8805	1.76103	1.96005	-0.964572	3.11766	1.77359	0.0769077	0.45924	low
TCGA-97-7552	5.29315	0	4.94984	3.90125	2.52928	4.922	12.0987	3.83919	-1.30919	3.14264	2.02648	1.46748	1.1155	16.0119	1.70414	1.687	-1.77865	0.672069	3.0272	-0.470249	0.678311	low
TCGA-55-A490	0.271233	1	2.41998	1.31441	1.27296	1.82006	9.61406	1.11427	5.00189	5.65741	3.14365	2.06381	4.41657	16.6886	2.74216	4.41848	4.65827	4.08085	3.32778	0.854752	50.5497	high
TCGA-49-6743	4.4411	0	2.20039	1.11381	1.10926	2.51744	11.2946	2.35956	-1.2729	2.15087	2.85643	3.00169	1.851	15.2417	2.37389	2.27584	-1.66306	1.5301	1.80714	0.686485	0.702919	low
TCGA-38-4628	4.08767	1	4.24372	2.49854	0.21706	2.47631	12.4536	1.14387	-1.83265	5.35914	1.98831	4.54162	0.942878	17.0626	1.55788	1.53536	0.108584	0.495313	2.10811	-0.618993	2.43571	high
TCGA-S2-AA1A	1.40548	0	3.6565	1.05364	0.832238	2.43274	10.2168	3.32729	0.151712	2.96825	2.79419	2.70481	2.11464	16.4286	2.29488	2.67326	0.00367656	0.651255	1.46772	0.576179	0.457769	low
TCGA-MN-A4N5	0.230137	0	3.14832	3.76724	0.615563	3.94317	10.6644	2.4409	-1.17121	2.63562	2.53772	-0.0106261	3.12867	15.5007	2.21048	3.57955	-0.18524	1.36456	3.01465	0.134618	0.083348	low
TCGA-93-7347	1.87123	0	3.23715	3.50337	2.96102	3.93044	11.3459	4.13221	-0.837835	2.26511	2.52115	2.0427	4.11121	15.5682	1.73456	2.04536	-1.09938	0.849358	2.07665	2.40095	0.464585	low
TCGA-49-4490	1.05479	1	4.9674	0.474831	0.470279	4.20039	12.4429	0.135623	-1.91187	3.83382	2.21745	3.01479	5.29948	14.7083	1.73492	1.63686	-0.717077	0.891122	4.4335	0.0475072	27.119	high
TCGA-78-8648	3.31233	1	-0.1311	1.24821	3.51968	3.50214	10.9485	3.86613	-0.695392	4.68017	3.21801	2.71458	3.33766	15.9456	2.62824	2.88435	-0.755304	1.74555	1.86334	1.01148	1.21123	high
TCGA-35-5375	0.723288	0	3.46027	2.47139	2.06836	4.47545	11.2829	3.57142	-1.46255	8.4706	3.88276	4.12718	2.74549	15.0757	3.38077	3.00889	-2.00242	2.58588	2.56855	1.21407	5.85437	high
TCGA-86-8671	2.29863	0	3.353	0.840049	0.803791	4.31179	10.7195	0.629964	-1.03021	2.46275	2.63131	1.80271	3.87114	15.9738	2.23176	2.4852	-1.41258	1.27462	1.55634	1.9315	0.337643	low
TCGA-50-5044	1.70959	1	4.04973	1.24897	1.15965	2.50277	14.5621	2.03405	-1.14079	2.42353	2.98429	3.56082	4.19028	15.049	2.46169	2.44653	-0.0207484	1.52527	2.95092	0.499145	21.83	high
TCGA-05-4390	3.08493	0	0.752523	1.53989	1.32354	2.36545	11.0278	0.788897	-1.70515	4.07828	2.9947	2.30552	1.93158	14.6483	2.51264	4.06805	-1.91875	3.15696	1.91327	-1.00619	0.484225	low
TCGA-MP-A4TA	2.60274	1	1.81267	0.708822	0.362913	2.8201	10.7343	1.56498	-0.644016	4.84425	2.31667	2.55474	2.74254	14.8368	1.97586	2.08437	-0.0779058	1.21079	2.44298	1.00981	1.80622	high
TCGA-35-3615	0.0383562	0	4.93151	0.907008	0.503983	2.52405	10.2804	-0.314882	-3.02693	3.94274	2.31838	2.2733	5.70468	15.3907	1.8164	1.44451	-1.98184	1.0215	2.08217	-0.35031	3.22726	high
TCGA-62-8399	7.3863	0	1.78192	2.47258	0.381708	2.29643	11.2223	0.760912	-0.602131	2.2287	2.16139	1.44059	1.5248	15.1266	1.85592	2.11799	-0.814937	0.842708	1.00754	0.482524	0.220649	low
TCGA-NJ-A55R	1.65205	0	4.45439	2.15139	-0.524621	3.55625	11.8397	2.11226	-1.99056	3.76781	1.49348	1.85765	0.901618	15.315	0.888505	1.32711	-2.38999	-0.23847	2.23074	-0.206913	0.162932	low
TCGA-44-A47G	0.961644	0	6.33151	5.05063	0.486196	3.76549	9.84117	0.162736	-1.74175	3.90444	3.87473	0.846103	1.25748	15.0523	3.36419	4.17536	-2.11651	3.15122	5.57154	-1.246	1.04462	low
TCGA-64-5778	3.57534	0	3.27826	1.39944	0.890717	2.47309	10.1088	2.00578	-1.4435	4.81505	2.86864	2.13586	3.36204	16.3704	2.47405	2.67881	-1.87914	1.37569	3.20772	0.570032	0.75639	low
TCGA-86-7714	1.71233	1	3.53824	1.55581	1.51955	3.90556	12.5449	1.34572	-0.31445	3.17851	3.34707	2.51846	2.26497	14.8697	2.94752	3.20095	-0.696819	3.57534	0.156617	1.0623	2.36116	high
TCGA-55-8511	1.51233	0	2.20962	3.42599	1.06261	2.98822	11.6407	3.22584	1.01895	4.96163	2.93329	4.79206	3.46925	15.6468	2.5318	4.20812	-0.909631	3.13353	1.89503	0.6444	1.32027	high
TCGA-05-4402	0.668493	1	4.53936	3.0048	1.94045	4.36087	13.4044	2.25381	-3.41016	3.95823	1.28969	3.03347	0.226571	15.1326	0.807628	0.778078	-3.62376	1.45195	4.0874	-2.7112	4.0432	high
TCGA-38-4631	0.969863	1	3.76364	3.89293	1.61145	2.10516	12.7675	2.53826	-0.438259	2.84664	3.3827	0.650602	2.33727	15.5326	2.95226	2.92974	-0.818956	1.8897	2.99554	0.775395	1.60166	high
TCGA-05-4389	3.75068	0	3.68203	0.768953	0.552603	2.44251	11.5887	1.60293	-2.47608	4.04431	2.22377	2.67209	2.74561	15.4821	1.74171	1.71216	-2.68968	0.801063	2.7273	1.68231	0.722379	low
TCGA-86-8279	2.6	0	4.07765	3.39067	2.50642	4.21096	11.9608	2.33259	-1.64951	5.01338	2.01201	1.92037	0.929909	15.3752	1.61246	1.8659	-2.03188	0.655318	1.99148	-0.272763	0.801553	low
TCGA-55-8097	1.30411	0	3.62473	2.30504	-0.0583405	3.37629	10.9673	3.87043	-1.68696	3.84068	1.81235	3.05444	0.763345	16.096	1.41086	3.08718	-2.03058	0.427622	1.62208	1.10842	0.0192332	low
TCGA-50-5055	5.0137	1	3.08517	2.04994	1.96062	3.30375	9.50011	2.83502	1.98212	3.22451	3.78527	0.902364	2.66933	15.3885	3.26267	3.24751	-0.804735	2.32625	1.91539	2.88508	0.812441	low
TCGA-97-8175	1.50959	0	4.37576	2.8186	0.503213	4.51988	12.784	2.26058	-1.01332	4.17547	2.32234	1.02637	1.41136	15.166	2	1.98286	-1.48279	2.55289	1.46246	-0.174389	0.950927	low
TCGA-05-5425	2.41644	0	3.8652	1.48263	1.26628	4.07373	11.6671	0.731644	-1.7624	2.43606	2.93745	3.38577	1.87433	15.5498	2.45539	2.42584	-1.976	1.51474	2.50809	-1.06344	2.17038	high
TCGA-64-1676	4.73425	0	-0.118588	1.17252	0.663798	-0.923759	10.1229	1.77886	-1.67042	5.07355	2.64172	3.13134	1.55016	16.046	2.24713	4.03685	-2.10606	1.14877	3.19492	3.80254	0.0478164	low
TCGA-55-8507	1.14521	0	4.1611	3.30707	0.943692	3.81272	11.7628	0.784999	-0.684929	2.52078	2.81438	1.73454	3.35034	15.1607	2.41289	4.82617	0.556417	1.42965	1.95669	0.525486	0.206268	low
TCGA-64-5779	2.36712	0	-0.267441	1.02367	0.514945	3.78537	12.2044	2.36698	-1.81928	5.28727	2.49287	0.17513	5.64924	15.5216	2.09828	3.888	-2.25491	0.999922	2.43602	0.19426	0.085047	low
TCGA-55-1596	5.65753	0	-0.039829	1.17653	1.13508	2.53018	11.7981	4.43582	-0.493539	2.71217	3.00577	1.92593	1.95677	15.6327	2.60428	2.69564	-0.837156	1.62104	1.23054	0.716876	0.22893	low
TCGA-93-A4JP	1.58356	0	3.51077	0.0765454	0.91271	2.69504	11.2451	3.26832	2.24314	5.70865	2.79477	0.731359	2.79987	15.5724	2.00818	3.90394	0.7592	1.12298	2.44047	3.16	0.779552	low
TCGA-05-4403	1.58356	0	4.04571	2.51114	-0.027137	3.3367	13.307	3.83054	-3.05582	1.14264	1.64403	3.58712	0.580911	16.5641	1.16197	1.13242	-0.947494	0.221323	2.88452	-2.35686	0.453535	low
TCGA-78-7158	0.490411	1	4.99115	-0.229448	-0.27991	2.795	11.1749	0.0665466	-0.588089	3.20252	3.32531	1.23693	3.44497	15.2703	1.15058	1.40669	-2.23296	0.267892	3.137	-0.466181	4.34879	high
TCGA-4B-A93V	0.821918	1	4.20965	0.693015	2.6194	3.11678	11.6132	2.33605	-0.326434	6.12991	2.50053	1.7363	1.51241	15.1709	1.46313	1.73811	-0.998664	1.19652	2.71949	-0.26399	11.5181	high
TCGA-69-7973	0.630137	0	3.77638	0.578586	2.96729	3.85434	10.7331	1.81277	-1.04778	4.24508	2.52673	2.4791	1.49425	15.3283	2.1092	4.83427	-1.28099	1.01774	2.69389	1.86433	0.188324	low
TCGA-55-6972	4.47123	1	4.66375	0.835722	0.794269	1.34137	11.8826	3.44293	-0.834352	2.37136	4.24992	1.58512	1.61595	14.6227	2.26347	4.67675	-1.17797	2.86519	4.02358	0.376063	0.950027	low
TCGA-73-4658	4.38356	1	3.98204	1.4459	1.31632	4.26639	10.2085	2.38041	-0.731599	3.89505	3.11972	2.71552	1.80157	15.6051	2.56642	2.66396	-1.2094	1.77846	3.56197	0.394522	1.70441	high
TCGA-55-7727	0.326027	0	2.45637	1.3508	1.30935	3.62199	10.3025	2.73562	-0.31927	4.47141	3.18004	0.515241	3.716	14.4386	2.77855	2.8699	-0.662887	1.79531	3.27928	0.891144	1.66779	high
TCGA-50-5942	5.06027	0	3.0832	1.19998	1.11066	2.45378	10.8518	2.72202	-1.18978	2.37454	2.9353	2.85975	5.2788	15.8869	2.4127	3.9825	-1.6547	1.47628	1.06543	2.03512	0.130066	low
TCGA-55-6979	0.649315	1	4.50191	0.860289	0.818836	3.13147	10.2595	2.24511	-0.809785	4.71786	2.68952	4.77961	1.64052	15.0816	2.28803	2.37939	0.431561	1.3048	4.18731	0.40063	10.1934	high
TCGA-44-7661	1.52603	1	3.18458	3.00323	0.509185	4.13995	12.3159	3.35565	-1.71876	3.19046	3.89771	2.45405	1.28047	15.212	1.80222	1.87642	-2.09352	2.43724	1.84279	-1.22301	0.937491	low
TCGA-53-7813	1.16164	0	2.08255	0.889343	1.05015	4.44259	9.37702	0.452532	-0.61119	4.71366	2.83807	0.193766	1.90417	15.0809	2.34285	2.61439	-1.05234	1.51645	1.76261	0.40363	0.349768	low
TCGA-55-8299	1.28493	1	4.27461	3.80292	0.591543	3.46057	12.1477	0.432851	-1.03708	4.97599	2.46223	-0.202567	1.41323	15.9046	2.06074	2.1521	0.941234	1.07751	1.76501	1.7583	0.479356	low
TCGA-55-8508	1.69041	0	2.49135	4.55571	1.34433	3.26994	12.2356	2.7706	-0.284291	5.24335	3.21502	2.87215	2.16601	15.0821	2.81353	4.48985	0.957054	1.83029	2.17676	0.926123	0.52593	low
TCGA-78-7155	3.20822	1	3.8946	2.73786	0.365472	2.97472	12.0075	3.03386	-1.52767	3.8479	3.9707	-0.439621	0.920423	14.468	1.79596	2.05207	-1.58758	0.913274	3.19026	0.179201	0.535793	low
TCGA-55-8208	1.84658	0	3.5052	0.634104	0.592651	3.86222	13.3261	2.75589	-1.03597	4.49167	2.46334	-0.201458	4.58426	16.2726	2.06185	2.15321	0.205377	1.07861	2.37617	0.174445	1.90774	high
TCGA-55-8206	2.43288	0	3.32554	0.14959	0.108137	3.19129	11.0681	2.7568	-1.52048	5.77269	1.97883	1.63596	2.51479	17.2336	1.57733	3.25365	-1.8641	2.17906	1.98787	2.01186	0.0724029	low
TCGA-55-6968	3.54247	1	3.58122	3.41907	1.05569	4.13885	10.9818	0.897001	-0.572927	4.21775	5.24831	3.06894	1.87738	15.7552	2.52489	2.61625	-0.916544	1.54166	3.40749	0.637487	3.42294	high
TCGA-05-4250	0.331507	1	3.84825	0.935169	3.04075	5.27169	12.0408	5.46958	-0.7249	4.69595	2.38998	2.5488	4.13422	14.6721	1.90792	1.87837	-0.938504	0.967279	1.30855	-1.6109	6.83327	high
TCGA-05-4426	2.16712	0	4.16018	0.303683	0.0873331	3.45117	14.8805	3.64016	-1.35639	3.57904	1.7585	2.65428	0.695381	14.997	1.27644	2.83185	-3.15495	1.92076	2.6246	-0.657427	0.765333	low
TCGA-MP-A4TD	0.841096	1	3.64138	3.09393	3.59601	3.34894	11.3593	3.21312	-0.580841	4.17046	2.37985	0.295989	2.80571	14.9161	2.03904	3.7325	-0.0147308	2.85893	2.10561	-0.511977	1.31051	high
TCGA-55-8619	1.13973	0	2.11232	3.32869	3.28724	3.5828	11.357	0.806615	-0.663313	6.79033	2.836	2.49313	1.78699	16.8246	2.43451	4.11082	-1.00693	3.03623	2.28316	3.35446	0.435716	low
TCGA-55-1595	4.05205	0	3.85275	2.53307	0.169684	3.75241	10.9888	2.81835	-1.45894	3.33174	2.04037	0.960537	4.89826	15.1411	1.63888	1.73024	-1.80255	0.655647	2.13961	-0.248522	0.422443	low
TCGA-44-8117	1.05479	0	3.28776	0.397462	2.54728	2.3471	12.5697	4.14981	-2.0026	3.64359	3.61388	2.17022	2.58159	15.0767	1.51838	3.17754	-2.37736	2.1534	1.71942	-1.50685	1.59447	high
TCGA-55-A4DG	1.66575	0	4.71673	2.89747	0.534087	3.96872	7.65279	2.69732	0.490429	2.11118	2.40477	2.06191	1.35577	14.8747	2.00328	2.09464	-1.43815	1.02005	3.39036	0.115881	0.342481	low
TCGA-97-8171	1.55616	0	3.74356	2.84798	-0.315398	4.54927	10.9181	-0.142994	-1.83194	4.94182	1.50373	1.43015	0.592746	15.8422	1.18139	1.16425	-0.71644	0.149318	2.17728	1.81435	0.153132	low
TCGA-95-A4VK	1.78356	0	2.42042	2.77561	2.96176	2.55538	9.55648	2.11567	-0.945027	3.81386	2.6408	-0.541309	1.49372	15.175	2.15513	3.34189	0.498244	0.935547	2.71283	0.296819	0.255658	low
TCGA-73-A9RS	0.931507	1	3.51312	1.89452	1.76493	2.17895	11.0442	1.24406	1.30198	4.34366	3.56833	2.42717	2.25019	15.8423	3.01503	3.11258	1.56115	3.81204	1.53254	0.843137	14.5364	high
TCGA-05-4396	0.830137	1	4.74996	1.145	0.928651	2.81856	8.58226	1.97897	-2.10003	2.09843	2.59982	2.75864	1.5367	14.156	2.11775	2.08821	-0.728673	3.49904	4.59367	-1.40107	5.85005	high
TCGA-91-6835	0.216438	0	4.79082	0.82078	0.856928	3.32417	10.1481	2.57867	-0.86534	2.69494	2.75138	0.146579	1.92963	15.8201	2.4318	2.53944	-1.25087	1.61774	2.61187	0.707815	0.371917	low
TCGA-78-7159	5.40822	0	4.52695	2.29745	-0.0749382	3.35145	11.131	3.73095	-1.96808	3.40749	1.94532	0.704931	3.28737	14.6838	1.35555	1.61166	-2.02799	0.472864	3.92216	-0.261209	0.460179	low
TCGA-49-4512	2.47945	1	4.96331	0.706808	0.702256	3.98491	9.84033	1.95256	-1.6799	4.55122	2.44943	2.10926	3.76593	15.6619	1.96689	1.86884	-2.07006	1.1231	4.07474	0.279484	2.13266	high
TCGA-69-8254	1.12055	0	1.61928	0.295959	0.36273	3.91275	10.3543	4.3375	-1.3304	3.96245	2.2441	1.71105	1.21163	16.1498	1.82658	3.32925	-1.56362	0.735113	1.249	4.24467	0.00597744	low
TCGA-91-6828	0.884932	0	4.15223	1.13912	1.17527	2.72498	10.177	1.31205	-0.546997	5.33521	4.65469	0.464922	2.24798	15.4773	2.75014	2.85779	0.652437	1.93608	2.26279	1.02616	3.09022	high
TCGA-62-8395	3.33151	0	2.63617	3.6443	0.705435	3.15068	11.1501	3.40657	-0.278404	4.87435	2.48512	0.17935	3.43349	14.6814	2.17965	4.76364	-0.491211	2.7514	1.67231	0.80625	0.0680349	low
TCGA-44-A4SS	1.13699	0	3.86443	1.36115	1.18903	4.46833	11.8141	0.865574	-1.03891	3.87031	2.9926	-0.0360213	1.96032	15.4038	2.48207	2.55627	0.171287	1.53213	3.07903	-0.543158	2.3654	high
TCGA-50-6591	0.326027	1	3.47705	1.06331	0.973986	2.31711	10.5839	0.263423	-1.32645	4.5598	4.38359	4.77371	1.68269	14.7948	2.27603	2.26087	-1.79137	1.33961	2.51372	0.313482	8.02598	high
TCGA-44-2656	3.91507	0	7.70935	5.52492	-0.139047	4.39079	5.12846	1.12245	-2.36699	5.81525	1.66452	-1.3641	0.632237	14.9702	1.15399	3.55011	0.0655974	1.78901	8.10498	2.37669	0.0269831	low
TCGA-49-AAQV	1.85479	1	3.23436	3.55217	2.69962	3.97351	10.1324	0.0430418	0.802899	3.74124	2.12487	2.6327	1.11944	15.6645	1.64234	1.54428	1.06481	0.79854	2.41953	-0.0450745	5.92206	high
TCGA-50-5931	1.18904	1	4.3163	0.959139	0.869819	1.36494	12.8818	3.32918	-1.43062	2.1337	4.27943	-0.188442	1.57853	15.6641	2.17186	2.1567	0.426388	3.55737	4.0396	0.209315	7.66496	high
TCGA-50-8459	3.06575	0	2.19241	1.15718	1.06786	2.94149	10.809	0.357293	-1.23258	2.33174	2.8925	2.33152	1.77656	17.0042	2.3699	3.9397	-0.112541	1.43348	2.4632	0.407352	0.168286	low
TCGA-73-7498	3.25753	0	3.77268	0.279603	0.150019	3.59966	9.24868	1.95107	-1.8979	3.95114	1.95342	2.03465	0.635274	16.1492	1.40012	3.81959	-0.790735	0.612164	2.46782	1.55015	0.0183309	low
TCGA-55-8620	1.0274	1	2.09029	0.984725	0.943272	2.33837	12.8521	2.36954	-0.685349	4.10533	5.13589	4.05605	1.76496	15.4237	2.41247	2.50383	-1.02897	3.0142	1.32824	0.525066	7.78837	high
TCGA-86-8672	0.0520548	1	2.99541	1.01298	0.976718	2.44519	11.6889	2.38785	-0.857279	5.44304	5.12617	0.390672	1.72214	15.3338	2.40469	2.65812	-1.23965	1.44755	3.31423	0.519467	2.69168	high
TCGA-50-8460	2.27123	0	2.10874	3.39544	0.984193	3.54971	11.0597	0.27363	-1.31624	2.24808	4.3938	2.24786	4.50026	15.997	2.28624	2.27108	-0.196204	1.34982	3.6862	0.323689	2.6434	high
TCGA-L9-A50W	1.21096	1	3.00326	0.722186	0.555517	3.0357	10.8286	2.59037	0.113957	3.94883	2.53605	2.18995	2.01066	16.0702	2.1354	2.04231	0.730503	2.63958	2.00259	-0.487539	3.42731	high
TCGA-86-8076	2.72055	0	1.6553	2.84279	2.80653	2.48359	12.4922	1.89574	-1.3494	5.31349	2.31212	3.59899	2.81498	15.7009	1.91257	4.48793	0.590161	0.955429	2.06027	0.0273481	0.686498	low
TCGA-73-4666	2.19178	0	2.80622	2.97903	0.527517	3.664	12.4875	2.32857	-1.5204	4.32864	2.33092	2.41214	4.1827	15.8705	1.77761	1.87516	-0.413237	0.989662	2.44197	-0.39428	1.61013	high
TCGA-NJ-A4YQ	3.92329	0	3.10179	1.23767	0.883592	3.56007	12.1175	1.93551	-0.58235	2.8541	2.90169	0.943938	2.30983	15.6786	2.29672	2.73533	0.603186	1.16974	2.11171	1.2013	0.720271	low
TCGA-NJ-A55A	0.0410959	0	4.01634	1.6217	3.58955	5.34849	9.61399	4.64147	-0.19832	4.82309	3.28572	2.91293	2.69386	15.158	2.68075	3.11936	-0.597747	3.13874	2.31516	1.58533	2.52193	high
TCGA-86-A456	2.45479	0	4.48764	0.63073	0.594472	2.98048	9.72167	0.420645	-1.23953	2.25344	2.42199	0.00842558	1.33989	15.0232	2.02244	2.27588	-0.0369318	1.0653	4.38805	0.13722	1.14542	high
TCGA-78-7220	2.21096	1	3.25174	2.56066	0.188267	2.49266	12.824	3.34208	-0.119912	1.34876	2.20853	2.5531	3.91314	14.5647	1.61875	1.87487	-1.76479	0.736069	2.30452	0.00199609	1.32201	high
TCGA-95-7567	1.55616	0	1.29632	3.3475	0.363735	3.43682	12.4254	1.83957	-1.22113	5.41223	2.3647	1.98995	1.21761	15.1347	1.87903	1.48082	-1.36282	2.24441	1.98216	0.0207184	1.13915	high
TCGA-67-6215	0.476712	0	3.39955	3.00457	-0.6568	3.45203	13.6686	2.35876	-1.30882	4.80508	1.39166	2.45699	1.95212	15.5183	1.12265	2.72524	-2.08651	1.58182	1.05281	-0.711208	0.171968	low
TCGA-44-7660	1.62192	0	4.46371	0.451419	0.279304	4.72299	11.4295	-0.0441564	-1.94864	3.69754	2.08287	0.639211	3.37252	16.182	1.57234	1.64654	-2.32341	0.622397	3.08003	-1.45289	1.18767	high
TCGA-97-8177	1.36712	0	3.2893	0.180723	0.187266	3.1044	12.468	0.359671	-1.32927	4.70752	2.0064	1.93282	2.68037	15.9735	1.68406	1.66691	-1.79874	0.651982	2.25614	5.69949	0.357032	low
TCGA-78-8662	9.20822	1	1.92226	0.979646	0.929185	2.31604	10.855	3.59757	1.35797	4.89704	2.94945	1.70905	1.48414	14.9193	2.35967	4.20075	0.561094	1.47699	1.38832	0.742914	0.369478	low
TCGA-55-6978	0.482192	1	3.83358	2.51389	0.150511	4.71554	12.7177	1.57678	-1.47811	3.31257	2.0212	3.74872	4.67264	15.2224	1.61971	1.71107	-1.82173	2.9584	2.36145	-0.267695	4.42444	high
TCGA-44-7671	2.43562	0	4.52359	3.1847	0.690656	3.50429	12.225	1.95216	-1.53729	4.1089	2.49422	2.27296	3.0469	14.7098	1.98369	2.05789	-1.91205	1.03375	3.49139	1.28039	1.64719	high
TCGA-05-5429	0.753425	1	3.59595	2.06139	1.84504	0.565018	13.167	3.63233	-1.18365	3.01481	3.5162	4.59256	5.62301	17.008	3.03414	4.58955	-1.39725	3.67846	2.79734	-0.484687	4.99716	high
TCGA-05-4384	1.16712	0	3.72068	1.33811	1.12176	4.23406	10.3603	2.17209	-0.321955	3.8765	4.37789	1.36679	1.72981	15.0128	2.31087	2.28132	-2.12052	2.95519	2.07406	-1.20796	2.98107	high
TCGA-49-4505	1.1726	1	3.83766	2.35054	0.0240585	3.61987	10.6815	1.27437	-2.35809	3.87303	1.77123	2.80958	3.57316	15.6472	1.2887	1.19064	-1.1633	0.444902	2.23095	-0.398713	0.738407	low
TCGA-55-7576	1.83562	0	2.99582	2.83367	0.470287	3.08778	12.2708	1.89656	0.426629	2.04738	2.34097	1.26114	1.29197	15.7834	1.93948	2.03084	-1.50195	2.54121	2.2538	0.0520809	0.886375	low
TCGA-MP-A4T8	0.441096	1	1.90049	0.796639	0.45073	2.60307	11.384	1.6528	2.25116	4.1951	5.57442	2.64256	3.56732	14.8454	2.06368	2.17218	0.746877	1.29861	2.00996	-0.487335	36.0073	high
TCGA-44-3917	3.2411	0	4.58298	0.73575	0.563635	2.68539	9.91861	0.240175	-1.66431	8.06934	2.3672	3.7309	3.65685	14.6493	1.85667	1.93087	0.76828	0.906728	3.69242	7.52841	3.11407	high
TCGA-97-A4LX	1.68219	0	4.28464	0.871209	0.877752	4.76012	12.1112	1.05016	1.68314	3.81304	2.69688	2.13788	1.7859	15.4081	2.37454	3.94236	0.47671	1.34247	1.49596	0.20015	1.51904	high
TCGA-86-A4P7	1.13699	0	-0.559403	2.95001	0.591827	3.53423	10.5075	0.418	1.07976	5.05814	4.00431	2.32771	1.33725	15.5177	2.0198	2.27323	1.18282	2.64762	2.85339	0.134575	3.74395	high
TCGA-NJ-A4YI	0.0109589	1	4.08913	3.32454	2.97046	3.32502	10.3734	1.70045	-0.817408	4.204	2.66663	3.8788	4.3967	16.2535	2.06166	2.50027	-1.21684	0.934685	1.87665	0.966242	2.09289	high
TCGA-49-4514	4.65753	0	2.73696	3.12431	0.797831	4.39364	10.6729	0.463176	0.000640558	5.00937	2.545	1.46787	1.53957	15.1054	2.06247	3.54938	-1.97449	1.21867	2.65325	4.0755	0.0725263	low
TCGA-53-7624	2.85753	1	3.96131	0.697716	0.858522	4.38526	10.9697	0.260904	-0.802818	4.52203	5.81637	3.17206	1.71254	15.1021	2.15122	2.42277	-1.24396	1.32483	2.19901	0.212002	6.49161	high
TCGA-86-7713	3.16986	0	3.23633	3.50628	0.300097	3.2425	11.0971	0.12627	-1.5339	1.95906	2.12762	-0.28595	1.04552	15.0624	1.72807	1.9815	-1.91627	0.770926	2.3064	-0.157155	0.118792	low
TCGA-97-A4M7	1.72329	0	3.82749	0.414061	0.420604	4.30297	10.4102	2.17797	-1.09593	1.77093	2.23973	1.68073	4.49867	15.582	3.50236	3.48521	0.756528	0.88532	1.65549	9.36322	0.0260062	low
TCGA-91-7771	1.34795	0	2.74388	2.97023	0.684451	4.27368	12.1886	2.40619	-1.03782	2.52246	2.5789	1.55906	4.07908	14.9643	2.25932	2.36697	-1.42335	1.44526	2.07683	0.535337	0.563796	low
TCGA-95-8494	0.230137	0	4.35261	0.911943	1.0981	3.40066	11.4436	4.15889	-0.486765	2.68717	3.09907	3.08688	1.95198	15.385	2.61339	2.21519	-0.628456	1.39381	1.86853	0.755082	1.79458	high
TCGA-73-4675	2.52603	1	1.88025	0.261648	0.132064	3.71601	12.4428	1.93312	-0.330891	2.71079	4.25739	3.11623	2.20228	15.3822	1.38216	1.47971	-0.80869	2.17917	2.30177	-0.789733	7.29209	high
TCGA-78-7537	4.44384	1	3.33166	3.48858	0.268194	3.52952	8.52419	0.61465	1.18241	5.12913	2.28846	2.27046	3.6305	15.7391	1.69868	1.9548	-1.68486	0.815996	3.40193	0.0819231	1.26254	high
TCGA-MP-A4SY	4.11233	1	4	0.825758	0.479849	4.03658	12.3896	1.68192	-0.527079	4.22422	2.43361	2.67168	2.85947	14.8745	2.0928	3.78626	1.26142	1.32772	1.90784	-0.458216	1.78789	high
TCGA-97-7941	1.32603	0	3.12582	0.017248	0.023791	3.593	11.5983	1.78116	0.0922155	2.95908	3.42788	1.76934	2.5169	15.102	1.52058	3.0884	0.359715	0.488507	1.37897	-0.653811	0.740983	low
TCGA-86-A4D0	0.317808	1	4.80401	2.69872	0.340532	2.72654	10.8663	1.75167	-1.49347	4.32142	2.16805	-0.245515	3.89331	14.8207	1.7685	2.02194	-1.87583	0.811361	5.71005	-0.11672	2.04935	high
TCGA-49-AAR3	5.1863	0	0.271495	1.50684	1.50229	2.91048	10.6404	2.7526	1.44207	2.5439	4.83443	0.587368	2.24404	16.3463	2.76693	4.25384	-1.27003	1.92314	0.82166	1.07952	0.0928883	low
TCGA-78-7143	13.5918	1	4.13505	2.22158	-0.150807	3.55798	12.0636	3.36557	-2.04395	1.00969	3.45442	1.36603	3.57407	15.9018	1.27968	1.5358	-2.10386	3.20435	1.56209	-0.337078	0.470316	low
TCGA-97-A4M2	1.70959	0	2.7342	0.543169	0.549712	3.93251	9.46126	2.30708	-0.966826	4.70739	2.36884	1.07287	1.45786	15.6935	2.0465	3.61432	0.885635	1.01443	2.6873	-0.12789	0.156019	low
TCGA-73-4662	6.89041	0	3.34161	2.35688	-0.0946288	3.72538	9.34507	1.70643	-2.14255	2.4841	3.29373	3.37496	1.97559	16.1637	1.15547	1.25302	-2.62035	0.367516	2.15103	-1.01643	0.206834	low
TCGA-44-A47A	1.27671	0	3.66034	3.09197	0.597925	3.87722	10.6203	0.274465	-0.0450572	3.2792	2.40149	2.54279	1.36921	16.1898	1.89096	1.96516	0.317143	0.941018	3.12947	-1.13427	2.17593	high
TCGA-91-6849	0.0958904	0	4.50437	0.934869	0.971017	1.67272	12.1603	3.91515	1.57068	5.13096	2.86547	3.43059	2.04372	15.3587	2.54589	2.65353	-1.13678	3.31679	2.92527	0.821903	20.5885	high
TCGA-55-7573	1.33425	0	3.27447	0.790398	3.07087	3.61798	12.8826	4.29069	-0.879675	2.32604	2.61963	3.65528	1.57063	15.7744	2.21814	2.3095	-1.22329	1.23491	0.481835	0.330739	1.49539	high
TCGA-86-8074	0.0657534	0	2.57908	0.0661284	0.0298705	3.53787	13.229	2.6634	-0.219164	6.97424	1.85739	5.05853	4.23472	15.5153	1.45784	1.71128	0.135432	2.82263	1.47429	1.15758	18.6064	high
TCGA-55-A4DF	1.20548	1	3.29619	0.425086	2.70556	3.96636	11.0467	0.224941	-1.24499	1.96073	2.25432	2.39688	1.20532	15.4032	1.85283	1.94419	-1.5886	0.869596	2.86376	-0.0345729	2.46441	high
TCGA-50-6595	0.517808	1	4.06082	1.64708	1.55776	4.12328	11.2989	3.16913	-0.742672	2.82165	3.38241	2.08446	4.5884	14.9292	2.85981	2.84465	0.377366	1.92339	3.56316	0.897259	5.31396	high
TCGA-55-7574	2.72603	1	4.38062	3.06093	0.69755	3.01019	9.93173	0.538858	-0.93107	3.85961	2.56824	2.22537	3.1042	14.824	2.16675	2.2581	-1.27469	1.18351	4.09882	0.279345	2.53444	high
TCGA-97-8176	1.28219	1	3.66174	0.940192	0.946735	-0.528446	11.5463	1.11914	-0.569803	4.61899	4.35083	1.46989	3.43984	15.0052	2.44353	2.42638	-1.03927	1.41145	2.70245	2.59106	6.84315	high
TCGA-86-8073	2.0274	0	2.50668	2.31566	-0.0425256	3.30042	11.1798	1.36861	-1.87652	3.93837	3.36996	2.83086	4.16233	15.4408	1.38545	3.22384	-2.25889	2.01327	2.21903	2.95965	0.114865	low
TCGA-55-8090	1.63836	1	3.59099	2.48543	0.122047	2.43469	13.2778	2.77071	0.0783895	4.02107	1.99274	3.02838	3.75109	15.0563	1.59125	3.26756	-0.265227	0.60801	2.82894	2.02577	0.843948	low
TCGA-86-6562	1.03014	1	2.97347	0.991035	0.954777	4.11131	10.71	0.780951	-0.87922	8.10559	2.7823	2.69066	1.7002	14.8698	2.38275	2.63618	0.323374	3.01057	2.76177	0.497526	8.84789	high
TCGA-44-6148	1.92877	0	2.29435	1.16958	0.997465	4.62823	10.6573	2.25897	-1.23048	2.09378	2.80103	1.35737	5.22818	17.1769	2.2905	2.3647	-1.60524	1.34056	1.05096	0.850235	0.144738	low
TCGA-91-6829	3.44658	1	4.57082	0.435718	2.79379	2.02157	10.6959	0.608643	0.334561	4.63181	2.36632	2.08345	1.54457	15.0263	2.04674	2.15438	-1.63593	1.23268	2.75733	0.322753	13.0661	high
TCGA-95-7562	0.238356	1	2.65442	0.15717	2.66525	0.880355	14.4268	3.69363	-1.24154	5.83928	2.34429	3.5545	1.1972	15.6503	1.85862	1.46041	-1.38323	2.96096	1.59918	0.000308766	33.5006	high
TCGA-55-1594	3.2274	0	3.72372	0.852619	0.811166	3.6802	12.2756	0.652474	-0.817454	3.97322	2.68185	1.60202	3.95478	15.0789	2.28036	2.37172	-1.16107	2.88209	1.82416	0.39296	5.11449	high
TCGA-99-8028	3.06301	0	1.36082	0.319758	0.350634	4.02434	10.4792	1.19584	0.416572	4.44191	2.47874	1.23617	1.61454	15.7729	1.77093	1.89456	-1.60514	1.38348	1.02657	0.00924922	0.442698	low
TCGA-44-3398	3.1863	0	2.91309	3.26225	0.768212	5.02242	14.6687	5.08861	0.862195	1.86452	2.57178	-0.456844	4.70942	15.5626	2.06125	2.13545	0.48743	1.1113	0.821707	-0.963981	0.944901	low
TCGA-73-4677	0.10411	1	2.54546	0.396338	0.266754	2.44631	10.8848	1.33084	-1.78116	4.06788	3.65512	3.43149	4.6589	15.0947	1.51685	1.6144	-0.674	0.728899	2.08499	-0.655043	5.31776	high
TCGA-93-7348	1.45479	0	5.14208	1.77739	0.291628	3.58298	11.8464	4.02575	-1.1853	3.50261	2.17368	2.91763	2.91575	16.0845	1.3871	1.6979	-1.44684	2.08686	3.89394	-0.26844	2.53578	high
TCGA-55-7284	0.665753	1	3.85331	3.59574	0.384362	3.00186	11.8488	0.22567	0.340704	4.76881	4.57698	3.67772	1.20605	16.8217	1.85356	1.94492	-0.00291257	0.870325	1.39736	-0.0338437	3.69075	high
TCGA-95-8039	2.27397	0	0.856774	2.90796	-0.0758107	2.99727	11.7986	2.62241	-1.66067	3.83518	1.92516	3.26661	3.94799	15.6789	1.43948	2.62624	-0.217402	0.219901	1.18005	2.38853	0.0601571	low
TCGA-NJ-A4YF	5.92055	0	-0.12655	1.17926	0.825173	3.50165	11.0975	3.46205	-0.640769	5.11761	4.42823	0.885519	2.25141	15.2245	2.2383	4.26187	-1.0402	2.69629	1.87272	1.14288	0.104798	low
TCGA-L4-A4E5	1.58356	0	4.15973	1.3519	0.898302	3.90557	11.7755	2.79504	-0.976787	4.94067	2.65262	0.801417	1.53343	15.0077	2.04765	4.84699	0.0240441	1.70523	2.09518	0.606829	0.118517	low
TCGA-49-AAR4	2.40822	1	3.68005	0.827936	0.823384	2.23157	9.51399	2.07369	1.61116	1.865	2.57056	2.23039	3.15009	15.4	2.08802	1.98997	0.372993	1.24423	2.46468	0.400612	4.02114	high
TCGA-99-8025	2.90411	0	3.08094	-0.0305158	0.000359944	3.67406	10.8352	3.65292	0.0662982	5.27606	2.12847	1.62286	1.26426	14.8394	1.42065	4.35165	-0.370454	1.03321	2.02025	1.9809	0.0521325	low
TCGA-49-4510	2.45479	1	2.62841	0.163323	0.158771	3.04089	10.6754	3.28355	-2.22338	4.00774	1.90594	3.15074	2.48548	15.1184	1.42341	1.32536	0.193808	0.579614	2.44161	-0.264	1.19549	high
TCGA-97-A4M5	1.73699	0	4.61837	3.0612	0.745818	4.62819	11.1313	3.72558	1.55121	2.09614	2.56495	2.00594	1.65396	15.6626	2.24261	3.81043	-1.24019	1.21053	2.21203	0.0682156	0.170152	low
TCGA-55-7994	1.65205	0	3.80844	2.48875	0.125365	3.84239	10.9445	3.1366	-1.50326	1.70246	1.99605	1.65318	2.53201	15.7185	1.59456	3.27088	-0.261909	0.611328	2.3363	-0.292841	0.0575053	low
TCGA-L9-A5IP	0.158904	1	2.62227	0.871719	0.70505	1.80673	11.283	2.7399	0.263491	4.83533	2.68558	2.82491	2.1602	15.2741	2.28493	2.19185	0.0320398	1.20415	1.08799	1.24696	2.06606	high
TCGA-95-7944	1.03288	0	4.1891	0.182832	0.368987	4.1988	11.1999	3.42978	-1.21588	4.27998	2.36996	-0.812157	1.22287	15.9754	1.88428	4.656	0.227396	0.664699	2.51793	2.3479	0.0139145	low
TCGA-67-3773	1.16986	0	0.310171	1.60325	1.1118	2.8987	13.1286	0.957435	-1.12518	5.19517	3.16026	1.72309	4.45768	16.0038	2.89125	2.90888	-1.90287	3.35042	1.5413	1.05739	1.87043	high
TCGA-38-4626	10.0658	0	2.83769	2.04944	2.08989	3.87048	9.7482	-0.890193	-2.28175	3.32508	1.53921	1.61447	0.493778	15.4922	1.10878	1.08626	-2.66244	0.0462129	3.27916	-1.06809	0.629834	low
TCGA-05-5715	0.169863	0	4.12966	1.7471	1.53075	4.89459	12.6808	2.58107	-1.49793	2.70053	3.20192	2.99817	2.1388	16.7151	2.71986	2.69031	-1.71153	1.77921	2.12048	1.52296	0.631513	low
TCGA-97-7546	3.52055	0	5.15083	0.0212002	0.0277433	3.41054	11.0548	3.90059	-1.48879	1.37807	1.84687	1.77329	3.74324	15.0226	1.52453	1.50739	-1.95826	2.07742	3.00585	-0.649859	1.51193	high
TCGA-71-6725	0.70137	0	4.85576	2.20996	-0.229017	3.92342	10.5583	2.98976	-2.3951	4.29682	1.49764	2.90795	4.86188	15.7446	1.06071	1.13987	-0.448926	0.0154997	4.0506	-0.810974	1.63891	high
TCGA-49-AARE	3.36712	1	3.83855	3.00351	0.677029	3.00275	10.5521	1.92734	-1.70512	1.71864	2.4242	-0.237894	1.41877	15.6428	1.94167	1.84361	-0.510326	1.09787	2.19803	0.254258	0.157498	low
TCGA-97-8172	1.49315	0	3.59643	-0.0685347	-0.0619916	4.65265	10.3235	1.69538	-1.57853	4.09569	1.75714	2.33564	3.16808	15.953	1.4348	1.41765	-2.048	1.98769	1.40422	1.58233	0.355724	low
TCGA-69-A59K	1.61918	0	3.91333	4.07187	0.968721	3.54383	14.297	3.7211	0.860549	5.41644	2.85009	2.80247	1.81762	15.8149	2.43257	2.35028	-0.95763	2.92607	1.85499	0.602735	5.69764	high
TCGA-49-4494	2.96164	1	4.46148	-0.0310922	-0.0356442	3.0606	10.2399	1.21466	-2.4178	4.17589	3.29649	3.1369	4.40654	14.9992	1.22899	1.13094	-0.486034	0.385199	4.41301	1.86351	5.90509	high
TCGA-99-7458	2.04658	0	3.93348	2.49188	0.200823	4.40504	10.6051	1.04602	-1.3182	4.29209	2.32893	-0.498607	1.46472	15.6116	1.62112	1.74475	2.15194	1.23367	1.9312	1.4444	0.339934	low
TCGA-55-6986	8.93425	0	4.15702	0.981067	0.939614	3.80865	11.8309	2.36588	-0.689007	4.10167	2.8103	3.31543	4.93122	14.7476	2.40881	2.50017	-1.03262	3.01054	2.90954	0.521408	13.4474	high
TCGA-78-7146	0.473973	1	3.58783	0.109163	0.0587013	3.48509	14.5224	4.1056	-0.249477	4.67863	2.07896	2.95405	2.19861	14.6812	1.48919	1.7453	-0.309389	2.92843	2.30925	-0.127569	13.954	high
TCGA-05-4424	2.50137	0	4.84494	0.988442	0.772092	4.53647	9.31879	0.237453	-2.25659	5.4013	2.44326	1.01711	1.38014	15.5874	1.9612	1.93165	-2.47019	1.02055	3.41245	-1.55763	0.963567	low
TCGA-62-A470	3.27123	1	3.81324	1.26443	1.49549	2.56222	10.4996	4.19662	0.511648	3.34248	4.86014	0.969403	2.63858	15.0191	2.9697	3.23176	0.298842	1.95649	1.91487	1.5963	1.59586	high
TCGA-97-8552	1.71507	0	3.97469	3.18805	0.872663	2.56741	8.19924	2.63003	-0.643875	2.22299	2.69179	-0.189141	1.78081	15.9039	2.36945	2.35231	0.471621	1.33738	2.44196	0.195061	0.150054	low
TCGA-64-1681	3.19726	1	3.28885	4.04945	2.69273	3.4271	10.2169	1.48587	-1.96342	1.9732	2.34873	0.0309843	2.84213	16.4317	1.95413	2.15889	-2.39906	2.44074	3.59853	0.0501146	0.345578	low
TCGA-55-6985	3.37808	0	4.00936	3.15534	0.791958	3.66099	11.9404	3.44062	-0.836663	2.36905	2.66265	2.8052	1.61364	15.6187	2.26116	2.35251	0.404683	2.86288	2.36135	0.373752	1.37091	high
TCGA-55-7281	2.38904	0	4.44967	0.456582	3.58505	3.28416	12.015	3.95688	-1.21349	1.99222	2.28582	2.79094	3.55874	15.2214	1.88433	4.29761	-1.55711	0.901091	2.09555	-0.00307726	0.59369	low
TCGA-67-6216	0.386301	0	3.19629	1.31944	0.827997	2.61489	10.9254	2.99556	-1.40899	2.58944	2.87646	3.31376	1.85195	15.0024	2.60744	2.62507	-0.601713	1.48165	3.20503	0.773589	1.23947	high
TCGA-49-4488	2.38082	1	0.300452	1.5358	1.53125	3.46995	11.9719	3.51852	-0.850904	2.57286	4.86338	3.78625	4.59492	15.0101	2.79589	2.69783	0.343893	1.95209	0.850617	1.10848	2.41691	high
TCGA-J2-A4AE	2.95616	0	3.65773	2.94317	0.326342	3.44355	8.36928	3.45196	-1.42221	1.68241	2.17072	-0.165326	0.671527	15.1509	1.84346	1.89284	-2.0331	1.00605	3.16672	0.301473	0.0350743	low
TCGA-50-5944	4.79452	0	2.36796	3.65466	1.24341	3.11705	9.26832	2.85478	-1.05702	4.09226	3.06806	2.9925	3.53708	15.7144	2.54545	2.53029	-1.52195	1.60903	-0.024213	0.582907	0.164143	low
TCGA-55-A48Y	1.72603	0	2.31609	1.21053	1.16908	3.78657	10.1623	1.01038	-0.459543	2.74617	3.03977	0.374967	1.99076	14.8101	2.63827	2.72963	-0.80316	1.65504	3.04881	0.750871	0.71694	low
TCGA-78-7156	2.67397	1	3.50573	2.81465	2.76419	3.05152	10.4483	3.59608	-1.45088	3.18773	2.46253	-0.362828	4.16714	14.5102	1.87275	2.12887	-1.51079	0.990067	2.92888	0.255994	0.806922	low
TCGA-91-A4BD	1.65205	0	4.48942	0.705788	0.741937	3.9797	8.89563	2.46368	-0.980332	2.57995	2.63639	1.61655	1.81464	16.0259	2.31681	2.42445	-1.36586	1.50275	4.66086	0.592823	0.59204	low
TCGA-50-6593	0.920548	1	2.4366	1.40137	1.31205	3.87757	10.6171	0.60149	0.59658	4.1609	3.1367	1.83875	2.02076	15.9397	2.6141	2.59894	0.131655	1.67768	2.98303	0.651549	3.13826	high
TCGA-44-6145	1.63014	0	0.584098	1.78126	1.60915	3.20039	10.3361	2.87065	-0.618798	2.70546	3.41271	0.384091	2.38043	15.4795	2.90218	4.56134	-0.993564	1.95224	2.31472	-0.123046	0.0713253	low
TCGA-95-7948	1.30411	0	2.38596	-0.111288	0.0748678	4.01789	9.539	2.28767	0.811933	7.39185	2.07584	1.21565	4.09867	14.7869	1.59016	4.65139	-0.0667237	0.370579	2.43026	-0.268148	0.221706	low
TCGA-44-A479	1.33151	0	4.0315	3.46313	0.969086	2.56033	9.93703	0.645626	-1.25886	3.65036	2.77265	1.32899	1.74037	15.3961	2.26212	2.33632	-1.63362	1.31218	5.03541	-0.763107	1.82425	high
TCGA-62-8402	4.10411	1	3.20767	0.353998	0.585057	3.72218	11.1742	2.54922	-0.398782	4.01701	2.36474	1.64394	1.72815	15.4796	2.05927	4.64326	-0.611588	2.63102	2.16198	0.685873	0.138471	low
TCGA-44-2662	3.50685	0	3.04085	0.537572	0.365457	2.48721	11.5637	2.84935	-1.86249	7.83681	2.16902	3.04729	2.7217	14.4361	1.65849	1.73269	-2.23725	0.708551	3.67769	0.218227	4.66173	high
TCGA-97-7554	2.12329	0	1.98256	0.639523	0.646066	4.02887	13.4645	3.62583	-0.870472	4.31832	2.4652	3.2847	3.13917	14.7597	2.14286	2.12571	-1.33994	2.69574	1.05783	-0.031536	3.21996	high
TCGA-49-6742	1.33699	1	4.17755	0.76904	0.764488	2.17267	10.8536	3.23719	-1.61766	3.39106	4.09662	2.65692	1.50623	15.1476	2.02913	1.93107	-2.00783	1.18533	1.84939	0.341717	1.20167	high
TCGA-78-7540	3.27945	1	3.63938	2.69676	0.324371	3.39928	9.02782	0.670828	-1.56877	4.65479	2.34463	6.65883	2.46428	15.9439	1.75486	3.59594	-1.62868	2.45714	2.69778	1.72306	0.321425	low
TCGA-55-A48Z	1.78356	0	3.82088	2.96686	0.603474	2.52909	11.3467	0.444782	0.559817	5.35049	2.47416	2.97929	1.42516	15.4166	8.30149	4.48596	0.2162	1.08944	2.95527	0.185269	10.2257	high
TCGA-44-2655	3.6274	0	4.36793	0.207537	0.0354225	2.5442	8.76236	2.03389	-0.60756	2.7167	1.83899	-1.18963	5.33027	15.2306	1.32846	1.40266	-2.56729	0.378516	3.2123	-0.111808	0.4367	low
TCGA-44-3918	2.83836	0	5.94119	3.08911	2.069	4.19075	5.01458	1.00857	-2.48087	5.48724	3.1356	-1.47798	0.518355	14.0462	1.04011	1.1143	-2.85564	0.0901639	6.58754	2.96907	0.183704	low
TCGA-69-7761	0.509589	0	2.74803	3.90276	0.269087	2.37854	11.9725	2.17347	5.92468	4.35424	2.15046	1.61741	2.70295	14.921	1.73293	4.458	2.98659	2.9634	2.69377	-0.0968989	7.63951	high
TCGA-55-6975	0.323288	1	3.31438	1.36081	3.64129	4.18839	12.2794	2.74563	-0.30926	5.21838	3.19005	2.11021	3.72601	14.5746	2.78856	2.87992	-0.652876	3.39029	3.10288	0.901155	32.3933	high
TCGA-78-7149	10.7945	0	5.1934	3.14273	-0.077661	2.78313	11.2267	1.85376	-1.9708	3.40476	3.52756	0.702209	3.28464	14.5086	1.35283	1.60894	-2.03071	0.470141	4.7525	-0.263932	1.87097	high
TCGA-97-7553	5.12329	0	3.60382	2.81718	0.501794	4.38416	12.0763	4.13363	-1.01474	4.65948	2.32092	2.24734	2.9949	15.6632	1.99858	1.98144	-1.48421	0.96651	2.7677	-0.175808	0.798783	low
TCGA-55-6712	0.468493	1	3.54968	3.38753	1.02415	4.74118	14.4466	4.77235	-0.604468	5.4086	2.89484	1.81501	4.65319	15.0123	2.49335	2.58471	-0.948085	3.09508	1.65013	0.605947	3.60265	high
TCGA-78-7536	0.668493	1	3.74189	0.263215	0.212753	2.51715	11.4187	0.55921	-0.0954253	4.54318	2.23301	0.992623	5.8121	15.167	1.64324	1.89936	-1.7403	0.760555	2.329	0.0264826	4.63528	high
TCGA-44-2659	3.74521	0	4.58936	0.428967	0.256852	5.01802	7.84629	-0.066608	-1.97109	2.93813	2.06042	-0.968203	1.02814	15.2536	1.54989	1.62409	-2.34586	2.18491	3.56908	-1.47534	0.276803	low
TCGA-55-A493	0.0767123	0	2.68446	0.730902	0.689449	3.95902	11.8956	2.85268	-0.939172	3.8515	2.56014	1.4803	3.0961	15.0489	2.15865	2.25	-1.28279	1.17541	2.0073	0.271243	0.900887	low
TCGA-86-7954	1.65753	0	4.00784	2.65928	0.301091	2.6871	11.0981	2.93462	-1.53291	3.54502	2.12861	2.5224	3.85387	15.9658	1.72906	3.56746	0.892079	2.35688	2.48248	-0.156161	0.419732	low
TCGA-99-8032	0.120548	0	4.35138	2.22625	-0.0648007	3.94994	10.0638	3.10233	0.00113753	3.73696	2.06331	0.820732	5.10599	14.8893	1.35549	3.06409	-0.435615	0.96805	1.43425	-0.406186	0.212334	low
TCGA-55-8205	1.6411	0	1.74931	0.643743	0.60229	3.21978	12.7654	4.14404	-1.02633	3.76435	4.05794	4.2005	1.42398	15.9488	2.07149	4.9702	-1.36995	1.08825	1.22827	0.184084	0.0768382	low
TCGA-L9-A743	1.81918	0	2.92574	0.644673	0.478004	2.95819	10.7511	2.51286	-1.54852	4.60829	2.45853	2.59786	1.93315	15.2972	2.05789	1.9648	0.290421	3.29903	0.571441	4.86121	0.380534	low
TCGA-86-8054	3.14521	0	1.6346	0.500162	0.463904	2.46289	13.797	1.87504	-1.37009	4.44479	2.29142	1.46282	2.79429	14.8926	1.89188	2.14531	-1.75246	0.934733	1.90833	0.00665222	1.52213	high
TCGA-97-7547	5.38356	0	4.02154	2.46437	0.148989	4.78233	10.1385	1.90636	-1.36755	3.82124	1.96812	2.99408	1.05713	17.2646	1.64578	1.62864	-0.252053	0.613705	3.2697	-0.528613	0.387716	low
TCGA-53-A4EZ	2.93425	0	4.18726	2.77992	0.618803	2.74115	10.6337	2.34311	1.27939	1.96038	2.40672	2.08435	1.47282	15.6638	1.9115	2.18305	0.101278	3.40703	3.8942	-0.0277173	4.77429	high
TCGA-49-4501	3.89315	1	4.11612	-0.00608174	-0.0106338	3.71948	9.61286	1.23967	-2.39279	1.03098	1.73654	1.8818	3.05304	15.4928	1.254	1.15595	-0.461024	0.41021	2.0312	-0.433405	0.397804	low
TCGA-55-8204	1.41096	0	4.35019	2.84409	0.48071	4.81441	14.6181	4.22891	-1.14791	5.22773	2.3514	3.14603	5.94625	15.2417	1.94991	4.84862	-1.49153	2.55164	1.10669	3.23243	0.149358	low
TCGA-44-2668	2.08493	1	4.07176	3.50339	1.00935	1.75259	13.2194	3.00782	-1.2186	9.20369	2.81291	2.95422	3.36559	14.2034	2.30238	3.96154	-1.59336	4.52237	3.11347	0.862118	9.06317	high
TCGA-55-7816	1.28219	1	4.27659	3.70154	-0.0403537	3.54237	11.6431	2.97088	-1.66897	4.99617	1.83033	1.97289	2.36629	15.373	1.42884	1.5202	-2.01259	0.445609	3.114	-0.45856	0.533599	low
TCGA-55-7815	2.11781	0	4.62376	5.14825	1.40635	3.71899	8.52506	1.24766	-0.222267	4.56841	3.27704	0.612243	2.22804	13.5301	2.87555	2.96691	-0.565884	1.89232	4.83968	0.988147	1.79199	high
TCGA-95-7043	1.37808	1	4.21303	1.02391	1.21006	2.59509	10.3332	1.10093	1.94713	2.79913	3.21103	0.0289172	2.06394	15.2373	2.72536	2.32715	-0.516493	1.50577	3.90649	0.867045	7.13555	high
TCGA-91-6847	2.30685	0	3.46202	2.00032	2.03647	4.20284	13.0777	2.17324	-2.00773	3.13752	1.60899	2.91108	3.5946	14.6171	1.28941	2.98202	-2.39326	0.47535	2.44252	1.15039	0.426835	low
TCGA-95-7947	1.30685	0	3.16669	0.282412	0.468567	2.38411	10.3286	3.52936	-1.1163	2.05763	4.0545	0.872386	1.32245	15.7084	1.98386	3.17062	-1.25799	3.57163	1.239	4.64911	0.050649	low
TCGA-MN-A4N1	2.26575	0	2.67388	0.653393	0.671638	3.53358	11.362	2.49698	0.469829	2.6917	2.5938	3.21537	3.18474	15.237	2.26656	2.05066	1.4558	1.42064	2.2109	0.190693	6.48004	high
TCGA-73-4659	1.94795	1	-1.14476	0.406561	0.276977	3.41346	11.7725	1.34107	-0.185978	3.59267	2.08038	4.5637	0.762232	15.5144	1.52707	1.62462	-2.24874	0.739122	1.76079	-0.64482	0.745695	low
TCGA-49-AARQ	18.4438	0	3.7701	0.613133	0.608581	4.0563	10.0877	0.273926	-1.77357	5.73766	2.35575	2.01559	1.35032	15.3981	1.87322	3.36013	0.158191	1.02942	1.85395	0.18581	0.332654	low
TCGA-64-1680	3.08493	0	4.43208	2.02275	1.51403	-0.0735259	10.0801	2.6291	-0.82019	5.43836	3.49196	2.75918	2.40039	15.3251	3.09736	3.30212	-1.25583	1.99901	2.3571	1.19335	2.46497	high
TCGA-62-8398	1.21644	1	2.82768	3.44879	0.509921	4.46418	13.5522	0.889125	-0.473919	3.94187	3.87457	2.79119	5.35345	15.7734	1.98414	2.2462	0.898238	2.55588	0.398792	2.1957	3.3143	high
TCGA-35-4123	0.49863	0	3.00295	1.16607	0.763044	4.81059	13.646	4.98857	-0.445941	4.68723	2.57744	2.53236	3.7621	15.5672	2.07546	3.28853	-3.30774	1.28056	0.415234	-0.0912482	0.224095	low
TCGA-86-7955	2.93699	0	3.1658	2.58775	0.229568	3.3861	12.9308	1.6407	-1.60443	4.21046	2.05709	1.96545	3.78234	15.1399	1.65754	1.91097	-1.9868	2.28536	2.89638	-0.227684	2.25066	high
TCGA-NJ-A4YP	0.136986	0	2.87064	-0.681538	-1.03562	3.28132	12.9255	4.26423	1.74637	4.10481	2.56744	4.95546	2.71255	15.2672	3.54743	4.51655	3.96938	4.10851	1.98767	0.867051	10.4983	high
TCGA-05-4395	0.00273973	1	3.87853	0.578433	0.362083	3.47438	15.3312	3.52788	-2.6666	5.2323	3.61821	2.19207	6.09941	14.7269	1.55119	1.52164	-2.8802	2.19551	2.53678	1.20229	11.2295	high
TCGA-73-4668	1.27945	0	3.54807	0.241409	0.111825	2.59623	11.6786	-0.409048	-1.93609	2.69055	1.91523	1.51103	0.597079	15.1087	1.36192	1.45947	-2.41389	2.15893	1.93006	1.51196	0.587883	low
TCGA-69-7974	0.50411	0	3.0743	0.277041	0.343813	2.7048	10.6868	2.73362	-1.34932	6.26547	2.22519	2.54013	4.00007	14.7976	1.80766	3.31033	1.22482	0.716195	1.69574	-0.0221731	1.00803	low
TCGA-50-6594	1.0137	1	3.70276	1.81953	1.73021	3.60385	12.3053	2.60461	-0.570225	2.9941	3.55486	2.99388	2.43892	15.2901	3.03225	3.01709	-1.03515	2.09583	2.57806	1.06971	3.18681	high
TCGA-64-5815	2.3726	0	3.08956	2.05874	1.55002	4.35478	12.2629	3.88748	-0.784204	3.15242	3.52794	4.01756	2.43638	15.2538	3.13335	3.33811	-1.21984	2.03499	0.808123	1.22933	0.685872	low
TCGA-55-1592	1.92055	1	4.91023	0.0180658	-0.0233873	4.22416	8.96979	1.40288	-1.65201	1.55371	1.8473	1.98986	3.60565	15.2678	1.44581	3.12213	-1.99562	0.462575	2.51686	-0.441593	0.0939619	low
TCGA-69-7760	0.553425	0	2.40444	2.87253	0.617374	3.3789	12.126	1.78479	-1.07576	3.48013	2.49875	-0.356234	1.46627	14.5016	2.08122	1.99893	-1.30898	0.989757	3.58705	0.251388	0.645636	low
TCGA-MP-A4TI	1.17534	1	2.05629	0.952443	0.606534	3.31526	12.5629	1.8086	-0.400394	2.76594	2.56029	0.476436	1.40119	15.1709	2.21948	2.32799	-1.41925	1.45441	1.72967	-0.331531	0.636306	low
TCGA-50-5072	0.684932	1	3.75576	0.650137	0.560817	3.77841	12.0822	3.55069	-1.73962	3.40966	2.38546	1.08752	1.26952	15.0715	1.86286	1.8477	-2.20454	0.926441	3.48959	-0.0996874	0.697742	low
TCGA-78-7633	4.1863	1	3.36459	2.67351	2.62304	4.13276	9.62124	0.647573	-1.59202	3.04658	2.32138	2.30338	2.44103	14.9036	1.7316	1.98772	-0.0669738	0.848919	2.01401	0.114846	1.22026	high
TCGA-55-6983	7.73425	0	4.5742	1.92267	-0.440712	3.51238	12.0588	1.72252	-2.06933	3.45831	1.42998	2.46562	1.96594	15.5497	1.02849	1.11984	-0.827987	1.63021	4.33657	1.46301	1.4178	high
TCGA-69-8255	0.353425	0	3.44053	3.41266	0.309506	2.67049	12.8777	1.47692	0.938299	4.39466	2.19088	-0.664102	4.85884	15.245	1.77335	1.69106	-0.0318828	3.48924	2.47588	-0.05648	9.94964	high
TCGA-44-3396	3.09589	0	3.96111	2.62222	0.128181	4.38239	10.7532	1.38968	-2.09976	2.80946	1.93175	3.65801	0.899466	15.6952	1.42122	1.49541	-0.889566	0.471274	2.12921	-1.60401	0.497943	low
TCGA-78-8640	19.3479	0	1.85179	0.909169	0.858708	2.24557	12.8549	1.20516	0.550529	2.01921	4.46393	2.37554	1.41366	15.4368	2.28919	2.54531	-1.09435	1.40651	2.47539	0.672437	3.56652	high
TCGA-55-8089	1.92329	1	2.97505	0.103954	0.0625005	3.33207	13.7612	1.48877	-1.56612	5.54648	1.93319	3.35585	2.46915	16.0178	1.5317	1.62305	-0.324774	0.548463	1.74292	-0.355705	3.95934	high
TCGA-38-4625	8.14521	0	2.99718	0.804542	0.844992	4.37433	11.0245	1.7718	-1.20471	2.08018	2.61624	2.20607	3.15577	17.0254	2.18581	2.16329	-1.58541	1.12324	2.93535	0.00893965	0.552071	low
TCGA-55-8087	1.26575	0	3.44953	3.19196	-0.0194197	3.06374	11.2957	3.90935	-1.64804	4.7276	1.85127	2.3564	0.802266	16.6497	1.44978	3.1261	-0.406694	2.05151	1.54997	-0.437626	0.0580204	low
TCGA-55-6982	2.72603	1	4.48971	3.38414	1.02076	3.63826	13.2127	0.86207	0.977104	2.59785	2.89145	3.92709	1.84245	15.1026	2.48996	2.58132	-0.951475	1.50672	3.15575	2.18752	6.20867	high
TCGA-55-7728	1.92877	0	3.17098	3.16495	2.2755	3.22314	10.6968	1.37984	1.1323	4.70059	1.82426	1.48139	0.775255	17.3115	1.42277	1.51412	1.44076	0.439533	2.49382	-0.464636	2.57966	high
TCGA-78-7152	3.32877	1	5.12299	1.45791	1.40745	3.32482	8.52594	1.7539	-0.485695	2.56794	3.42771	2.18732	3.54736	15.0594	2.83793	3.09405	-0.545607	1.95525	2.55846	1.22118	1.26951	high
TCGA-55-6981	3.77808	1	3.42714	0.943066	0.901613	3.77065	10.8277	2.32788	-0.727007	4.06367	2.7723	2.91486	1.7233	14.6029	2.37081	2.46217	-1.07062	1.38758	4.20219	0.483407	3.39616	high
TCGA-86-8674	2.20822	0	3.78913	0.889153	0.852895	2.85188	11.2755	2.26403	-0.981102	4.09682	2.68041	3.0742	1.59832	14.9046	2.28087	2.5343	-1.36347	1.32372	3.03428	0.395644	2.19482	high
TCGA-55-8614	1.46849	0	3.63126	1.14719	1.10573	3.03135	10.8874	0.947042	-0.522886	2.68283	2.97642	1.89659	3.51238	15.0258	2.57493	2.66629	0.71846	1.5917	2.67513	0.687529	3.95694	high
TCGA-53-7626	2.54521	1	2.64979	0.608585	0.769392	2.50472	10.0138	2.97913	-0.891948	4.4329	2.55731	1.49797	1.62341	15.9726	2.06209	2.33364	-1.3331	1.2357	1.72286	0.122872	0.30523	low
TCGA-55-7227	2.60822	1	4.86595	3.3215	0.110124	3.69285	12.464	3.12136	0.0664657	4.00914	3.56577	2.48594	4.63225	14.9997	1.57932	1.67068	-1.86211	2.91801	3.51139	-0.308082	13.7828	high
TCGA-50-5939	1.26027	1	2.90817	1.87294	1.78362	4.04427	12.8838	2.65801	-0.51682	3.0475	3.60826	2.31032	4.07729	15.5176	3.08566	4.65546	-0.981745	2.14924	2.83792	1.12311	0.849871	low
TCGA-MN-A4N4	3.21918	0	3.5155	2.89941	0.595726	3.70921	11.3583	0.836103	-1.19105	6.70325	2.51789	1.5545	1.52387	15.2343	2.19065	5.14467	-0.205077	1.34473	2.80636	2.92214	0.0573822	low
TCGA-05-4398	3.92055	0	4.20991	0.139289	-0.0770614	3.68731	14.0843	2.84773	-3.10574	2.67768	3.17907	4.07485	2.85291	15.3931	1.11204	3.40442	-3.31935	0.171398	2.5633	-2.40678	0.450199	low
TCGA-91-A4BC	0.120548	0	3.0413	0.415211	0.451359	3.87553	6.28312	2.91006	-1.27091	4.6113	2.34581	1.32597	3.10903	15.2045	2.02623	2.13387	-1.65644	2.79713	2.94327	1.88721	0.167615	low
TCGA-69-7980	1.12603	0	2.90277	0.105521	2.49422	2.53328	10.9783	2.07667	-1.52084	4.62001	2.05367	2.00604	1.02119	15.0674	1.63614	4.3612	-1.75406	0.544675	2.15809	-0.193694	0.165744	low
TCGA-69-7765	0.452055	0	2.19988	0.876556	0.943328	4.5912	11.7493	0.525778	-0.749807	5.02848	2.8247	-0.0302799	1.79223	14.8227	2.40717	2.32488	0.601939	1.31571	1.13771	0.577342	1.10894	low
TCGA-78-7535	2.6	1	3.65558	-0.174562	-0.225023	2.84989	10.5023	1.7064	-2.11816	5.02294	1.79524	0.554846	4.23682	15.1966	1.20546	1.46158	0.629278	1.90774	2.87352	5.26113	0.506624	low
TCGA-05-4244	0.00273973	0	1.85383	3.48919	0.102913	4.4376	13.2484	4.09184	-1.34081	1.27269	1.77408	-1.23703	0.71096	15.4792	1.29202	4.43239	-1.55441	0.351372	2.27761	-2.22681	0.00389269	low
TCGA-MP-A5C7	6.1589	0	3.04494	2.88451	0.216673	3.32594	10.2832	3.0037	-0.790255	3.96104	2.17043	2.89393	4.71177	15.3653	1.82962	3.52309	-1.80911	1.06455	2.00723	-0.721391	0.169404	low
TCGA-86-6851	0.490411	0	2.7329	0.219951	0.183693	4.09695	11.0609	0.00986664	-0.0653414	4.16458	2.01121	1.91957	2.51408	16.293	1.61166	1.8651	-2.03267	0.654522	2.36508	-0.273558	0.997009	low
TCGA-86-8056	0.380822	0	1.50053	0.366094	0.329836	3.67278	11.4895	3.32593	-1.50416	5.68924	2.15736	3.20322	3.88261	15.9185	1.75781	2.01124	-0.301568	0.800665	1.77426	-0.127415	1.00053	low
TCGA-55-7903	1.55342	0	4.33176	4.42614	0.29722	4.13711	14.1393	3.30845	0.253562	4.68167	2.16791	2.96254	2.70387	15.0932	1.76642	1.85777	-1.67502	0.783183	2.26715	1.46398	1.6243	high
TCGA-71-8520	0.575342	1	3.33334	1.38551	1.26846	3.78045	11.7106	3.10872	-0.897622	4.20934	2.99512	3.87492	1.96705	15.5347	2.55819	4.22231	-1.27337	1.51298	2.48919	0.686506	0.422067	low
TCGA-44-A47B	0.786301	0	5.03024	3.05748	0.563433	3.6286	9.9184	0.239972	-1.66451	1.65974	3.95196	0.92334	4.14207	14.8009	1.85647	4.25259	-2.03928	0.906526	4.14942	-1.16876	0.259036	low
TCGA-97-A4M3	1.47945	0	2.06091	3.88779	0.724413	2.94967	11.2209	0.896818	-0.792125	4.39667	2.54354	2.46996	1.63256	14.74	2.2212	4.52599	0.323371	2.77409	2.29371	0.0468108	0.274604	low
TCGA-91-6848	0.613699	0	3.02738	0.931808	0.967956	3.04818	13.3389	5.01162	-0.754312	4.39093	2.86241	4.50553	3.62562	15.5859	2.54283	4.23543	-1.13984	3.31373	0.775369	0.818843	0.815681	low
TCGA-86-8075	1.90137	1	3.84988	0.179391	0.143133	4.27457	12.7298	2.29123	-1.69086	5.88956	1.97065	1.87901	0.888553	15.1561	1.5711	1.82454	-0.488271	2.93589	2.68709	-0.314118	3.7603	high
TCGA-05-4425	1.83288	0	3.76477	1.38221	1.16586	3.9733	10.26	2.95315	-1.86282	3.9206	2.83702	2.63327	3.35887	15.5758	2.35496	2.32541	-0.491464	1.41432	2.64868	-1.16386	1.78325	high
TCGA-86-8280	1.92055	0	2.4714	3.65889	0.452704	3.60923	12.0031	0.278878	-1.38129	4.91902	2.28022	2.18859	1.19812	15.7878	1.88068	2.13411	-1.76366	2.5085	1.20525	-0.00454741	0.48217	low
TCGA-86-8668	1.1589	0	3.52556	1.54312	1.50687	3.89288	11.0815	1.33304	-0.32713	4.75079	4.91935	0.92082	2.25229	15.5811	2.93484	3.18827	-0.709499	1.9777	2.64644	2.63458	1.46485	high
TCGA-91-6830	0.164384	0	2.17962	0.932042	0.968191	3.74029	11.5548	1.10497	-0.754078	2.8062	2.86264	2.57977	3.62586	14.8506	2.54306	2.65071	-1.13961	1.729	3.94553	0.819077	3.62078	high
TCGA-62-A46R	4.72603	1	4.52706	3.40274	0.463879	2.90912	8.24562	0.843083	-0.51996	3.89583	2.24356	2.74515	1.60697	15.2468	1.9381	2.20016	-0.732766	0.924879	4.30177	0.564695	0.89074	low
TCGA-99-8033	1.79726	1	0.731729	-0.309335	-0.278459	3.26094	15.2077	2.88867	-0.212521	3.81281	1.84965	4.37966	2.5704	15.4214	2.7268	2.85043	0.573119	0.754391	1.2206	-0.619844	3.37066	high
TCGA-49-4486	6.35068	1	3.01113	4.24648	2.4764	1.56265	10.0295	1.40478	-2.22768	1.19608	1.90164	2.0469	4.06614	14.7511	3.00407	1.32105	-2.61785	0.575311	3.38073	-0.268304	2.00117	high
TCGA-78-7161	0.79726	1	3.87122	-0.241328	-0.291789	3.1346	8.59223	0.0546671	-2.18493	4.32814	1.72847	2.60356	4.17005	14.9606	1.1387	1.39481	-2.24484	0.256012	3.3124	-0.47806	1.14164	high
TCGA-05-4405	1.67123	0	4.43736	4.30719	0.920911	4.03321	8.57452	3.19363	-2.10777	5.55012	4.17704	1.9029	1.52896	14.7649	2.11001	2.08047	-0.736412	2.75433	4.63402	-1.40881	2.48021	high
TCGA-MP-A4TE	2.45479	1	3.88124	1.39888	1.05297	2.81829	12.0764	2.25504	0.046044	5.53431	3.00673	4.82976	1.84763	15.1591	2.66592	2.77443	1.34912	1.90085	1.78908	0.114908	17.4352	high
TCGA-49-6745	1.43014	0	4.59283	3.29213	0.965651	2.37384	10.2843	0.630995	-1.4165	6.53083	2.71282	2.37266	4.87732	15.403	2.23029	2.13224	-1.80667	1.38649	3.45494	0.542879	5.26424	high
TCGA-64-5781	4.27123	0	3.0035	1.97268	1.46396	3.04633	12.267	2.57903	-0.870263	3.06636	3.44189	5.03103	3.93528	15.7245	3.04729	3.25205	-1.3059	1.94894	1.94446	1.14327	2.74923	high
TCGA-78-7154	1.62466	1	4.90647	3.51049	-0.240413	3.46837	13.46	3.56547	-2.13355	3.24201	1.77985	2.65493	0.314537	14.2707	1.19007	1.44619	-2.19347	3.11474	3.8492	-0.426684	1.87397	high
TCGA-86-A4JF	2.01918	1	4.1536	3.2707	0.912509	3.85491	11.7897	3.54604	-0.921488	4.15643	2.74003	3.78589	1.65793	15.4301	2.34048	2.59392	1.86607	1.38334	2.7195	0.455258	2.37344	high
TCGA-44-6779	1.36986	1	2.94795	1.82319	1.65108	4.71625	11.1665	2.91258	-0.576869	7.70158	3.45464	2.74795	6.81468	14.7883	2.94411	3.01831	-0.951635	1.99417	3.42078	1.50385	12.1659	high
TCGA-67-6217	1.15616	0	4.55653	0.805211	0.313763	3.78872	8.20953	3.61883	-0.338257	5.53464	2.36223	-0.659909	4.14507	14.9208	2.09321	2.11084	-1.11595	0.967418	3.14536	0.259355	0.544968	low
TCGA-64-1678	3.25753	0	0.510084	1.80119	1.29247	3.40535	11.695	3.1445	-1.04175	4.47983	3.2704	0.952656	4.98619	15.184	2.8758	5.40249	-1.47739	1.77745	3.60947	0.971786	0.113277	low
TCGA-62-A471	3.4137	0	2.64013	0.0913179	0.322378	3.15464	12.4018	2.28654	-0.661461	4.49129	3.68703	2.96622	3.05043	14.3512	1.79659	2.05866	1.44766	0.783377	3.10741	0.423193	14.1788	high
TCGA-67-4679	1.2274	0	3.26313	0.855768	2.68625	4.02569	9.6386	0.209956	-1.87266	2.12576	2.41279	1.71258	3.7102	16.224	2.14377	2.1614	-2.65035	1.01798	2.74135	0.309913	0.748531	low
TCGA-78-7542	0.879452	1	2.91488	2.52866	0.156268	3.41759	12.8537	3.31008	-1.73687	4.48669	2.17653	2.15853	0.711219	14.9542	1.58675	1.84287	-0.211823	2.28903	3.3907	5.17945	0.326251	low
TCGA-55-8513	2.16712	0	3.28039	1.32683	1.28537	4.36853	9.98904	1.12668	-0.343246	2.86247	3.15606	2.07623	2.10706	16.1521	2.75457	2.84593	-0.686863	1.77134	1.01826	0.867168	0.406059	low
TCGA-93-A4JO	0.090411	1	3.96244	2.29374	0.807981	3.53373	12.0002	2.42663	-0.668946	4.75593	2.69004	2.21159	1.11017	15.1723	1.90345	2.21425	0.654471	2.60321	2.14933	1.83288	1.9713	high
TCGA-50-6597	3.47397	1	4.43379	2.99802	0.586772	4.86849	8.97425	2.68356	-1.71366	8.64507	2.41142	1.11347	2.88044	14.733	4.21074	1.87366	-0.593625	3.27432	4.89406	1.51123	7.64514	high
TCGA-55-8514	1.42466	0	4.08925	0.913299	0.871846	4.14142	10.6535	3.52051	-0.756774	2.44894	2.74253	4.1652	1.69353	15.3779	2.34104	2.4324	-1.10039	1.35781	3.00684	0.45364	1.29092	high
TCGA-55-8091	1.64384	0	2.41231	0.458746	0.417293	3.28632	13.0491	3.71803	-1.21133	3.57935	3.87294	2.79311	3.56091	15.1424	1.88649	3.56281	0.0300179	0.903255	1.43029	-0.000913215	0.669981	low
TCGA-05-4434	1.25205	1	3.66263	0.0576795	-0.158671	4.66984	13.7127	0.891653	-3.18735	4.71155	1.51249	1.67131	0.449377	15.9989	1.03043	1.00088	-3.40096	0.0897886	1.71117	-2.48839	0.54076	low
TCGA-44-8120	0.712329	0	3.13044	0.627161	0.455046	2.96382	11.9893	3.59102	-0.187936	4.35871	2.25861	2.93043	1.22633	15.4624	1.74808	1.82228	-2.14766	2.3831	1.78865	-1.27715	2.46333	high
TCGA-55-8301	1.46301	0	1.77351	2.98987	0.626492	3.49552	12.0429	0.4678	-1.00213	5.01094	2.49718	1.41735	3.77011	15.8955	2.09569	2.18705	-1.34574	1.11245	1.94435	0.208287	0.828573	low
TCGA-49-AAR9	0.712329	1	2.96648	1.0319	1.02735	2.96605	11.468	2.27766	0.230157	4.39089	2.77452	2.91978	1.76909	15.5714	2.29199	3.7789	-0.160008	1.44819	0.832143	3.7745	0.191898	low
TCGA-49-4506	2.73699	1	2.74673	3.13408	0.807604	3.13333	12.8843	3.2803	0.0104136	4.65657	4.8767	3.06261	7.33071	15.6382	2.07224	1.97419	-1.96471	1.22845	3.2969	0.384833	17.0874	high
TCGA-MP-A4TJ	0.928767	1	0.146172	1.36425	1.01834	2.78366	11.6412	2.22041	0.0114148	4.76271	2.9721	3.21017	3.39797	15.5401	2.63129	2.7398	-1.00744	3.45118	0.861369	0.0802784	2.33661	high
TCGA-44-5645	2.33425	0	3.63103	3.6058	0.263762	3.54306	9.61873	2.26223	-1.96418	7.38244	2.06733	3.43102	1.03505	15.3255	1.5568	1.631	0.468407	2.19182	3.12461	0.853498	1.31703	high
TCGA-55-6970	1.27123	1	3.99686	0.56937	0.527917	3.14541	10.9196	0.369225	-1.1007	2.10501	2.39861	2.05574	2.93456	15.3748	1.99711	3.67343	-1.44432	1.01388	3.51954	0.109711	0.480766	low
TCGA-44-5644	2.36438	0	4.04766	3.17443	3.00232	4.45926	10.1958	0.356927	-1.54756	4.09863	2.48395	-0.544668	1.45167	14.8534	1.97342	3.63258	-1.92232	1.02348	4.49638	-1.05181	0.47454	low
TCGA-NJ-A55O	0.0356164	0	3.04133	3.49914	0.823131	3.49961	11.7055	1.87505	-0.642811	5.11557	2.84123	3.2054	2.24937	14.8293	2.23626	2.67487	0.542725	1.10928	2.60764	1.14084	1.85866	high
TCGA-MP-A4TK	1.59452	1	3.38886	0.906499	0.56059	3.66986	11.2945	3.34762	-0.446339	2.72	2.51435	0.430491	1.35525	15.1096	2.17354	4.60397	-1.46519	1.40847	1.98858	3.32296	0.0151631	low
TCGA-J2-8192	2.02466	0	3.09609	0.364456	0.0695566	2.93522	12.9301	3.19517	-1.67899	5.81794	1.91393	4.93544	0.414742	16.0192	1.58667	1.63605	-0.704919	2.33423	1.36741	1.62965	1.66835	high
TCGA-67-3770	1.67123	0	4.5506	4.46517	1.65179	3.96921	10.033	3.81936	-0.58519	4.9982	3.70026	3.00005	4.99768	15.7446	3.43124	3.44887	-1.36288	2.30545	1.59587	1.59738	0.698673	low
TCGA-86-7711	2.86575	1	4.1369	0.279994	0.243736	3.58668	13.3124	3.23983	-0.00529847	4.71005	3.65622	3.90562	0.989156	15.2063	1.67171	3.51011	0.834725	3.03649	2.34024	-0.213515	6.11673	high
TCGA-55-A48X	1.88767	0	3.61793	0.746835	0.705382	3.78854	10.146	0.54669	0.661724	3.86744	4.16103	1.49624	3.11203	15.0221	2.17458	4.58786	-1.26685	2.77631	1.87885	1.87214	0.393556	low
TCGA-97-8547	1.8	0	2.60245	1.25941	1.26595	2.9607	11.7625	1.43836	-0.250584	2.61628	3.08508	1.78911	2.1741	15.5498	2.76274	2.7456	-0.720051	1.73067	1.43671	0.588352	1.18316	high
TCGA-62-A46Y	1.13425	1	3.56289	2.56549	0.474621	3.61174	11.0637	0.853825	-0.509218	3.90657	2.25431	1.5335	3.20268	15.3787	1.94884	2.2109	-0.722025	0.93562	3.30209	0.575436	1.30273	high
TCGA-86-8278	2.5863	0	2.23529	0.252855	0.216597	3.55954	12.4542	2.3647	-1.6174	5.04549	2.04412	2.80048	0.962018	15.2237	1.64457	1.898	-1.99977	0.687426	0.969144	-0.240654	0.467703	low
TCGA-05-4420	2.49863	0	4.1033	0.498349	0.281999	2.70242	11.8425	3.4478	-1.16172	4.25913	1.95316	2.6425	5.28236	14.8737	1.4711	3.02652	-0.638358	0.530459	3.49064	-2.04772	3.16358	high
TCGA-67-3771	1.67123	0	0.0203286	1.31341	0.821958	3.52639	9.85523	0.667593	-1.41502	4.16836	2.87042	1.43325	1.84591	15.32	2.6014	2.61903	-2.19271	1.47561	1.90354	0.76755	0.151718	low
TCGA-78-7153	9.9589	0	3.37408	2.03092	-0.341466	2.51932	10.6839	1.58995	-0.649645	2.40399	1.6788	2.9409	1.79845	14.9859	1.08902	2.9301	0.0274084	0.206335	3.38302	-0.527737	0.321248	low
TCGA-97-8179	1.19178	0	2.61935	0.428314	2.75678	4.57438	10.0834	0.607262	-1.08168	3.37015	2.25399	-0.626947	2.92796	15.4224	1.93165	1.9145	-1.55115	0.899573	1.66974	9.47322	0.0416511	low
TCGA-55-6543	1.19178	0	2.21703	3.4334	1.07002	1.61712	10.8517	4.81821	-0.558604	5.45446	2.9407	3.73534	4.21363	15.4341	2.53921	2.63057	0.682742	1.55598	2.38787	0.651811	2.34003	high
TCGA-05-4397	2.00274	1	-1.0033	2.10599	-0.432285	4.47752	13.1248	1.355	-3.46097	3.05942	2.82384	2.62009	0.175763	15.2846	0.75682	2.31223	-2.08961	-0.183825	1.99395	-2.76201	0.0457363	low
TCGA-MP-A4TF	0.920548	1	2.28587	3.50395	0.836112	2.98845	13.7577	4.36011	-0.170817	2.99552	2.78987	0.706013	3.21573	15.0433	2.44906	2.55756	0.395293	3.26895	1.77867	-0.101953	1.91857	high
TCGA-97-7937	1.54521	0	4.32214	0.0915728	2.42004	4.11479	12.1065	1.85548	-1.41842	4.90787	1.91724	1.84367	3.81362	14.3536	1.59491	3.16272	-1.88789	2.88476	2.16699	-0.579486	4.65495	high
TCGA-95-7039	3.48493	0	4.57507	3.59064	0.606866	3.21429	12.1981	0.497736	-0.977997	3.7809	2.60783	3.12616	3.04571	14.6953	2.12216	1.72396	-1.11969	0.902578	3.57893	0.26385	8.15033	high
TCGA-55-7911	1.47123	0	2.84053	2.67838	0.315002	2.62764	13.1249	3.85675	-1.31362	5.06202	2.18569	1.84282	2.72165	14.5164	1.7842	1.87556	-1.65724	0.800965	1.48847	-0.103204	0.82589	low
TCGA-97-A4M0	1.7863	0	3.73403	3.79539	0.632004	4.20122	10.6216	0.804409	-0.884534	5.44176	2.45113	2.37756	1.54015	16.0194	2.1288	2.11165	-1.354	1.09672	1.86689	-0.0455981	0.539453	low
TCGA-93-A4JQ	1.4411	0	2.61846	3.80221	0.937936	4.37738	11.3734	0.971618	2.63093	4.14892	2.81999	3.56394	3.56206	15.3812	4.84076	3.92917	0.784426	1.1482	2.3755	0.377868	6.5823	high
TCGA-62-A46S	4.52877	1	3.74918	0.0783709	0.309431	2.22416	8.82814	4.14807	-0.674408	4.96377	2.08912	1.36831	1.45252	15.1753	1.78365	2.04571	-0.887215	0.77043	3.68659	0.410246	0.564516	low
TCGA-91-6836	1.14247	0	1.81854	0.570962	0.60711	2.15681	11.3931	0.743887	-1.11516	4.76705	4.08653	-0.103239	1.67981	15.1145	2.18198	2.28963	-1.50069	2.95288	2.13073	0.457997	1.71396	high
TCGA-50-7109	0.843836	1	5.01341	4.12078	-0.0559996	3.84512	13.0982	0.8184	-2.35643	3.52981	3.35361	2.79263	0.652708	15.0804	1.24604	1.23088	-2.82136	2.63155	4.45774	-0.716504	4.68008	high
TCGA-55-8085	2.47671	0	2.71045	2.5483	2.50685	3.26807	12.9378	2.83358	-1.4437	4.08394	2.05561	2.56073	3.32853	15.4058	1.65412	4.0674	-1.78732	0.67088	2.23974	1.35167	0.192561	low
TCGA-55-8510	1.47671	0	3.48194	3.31979	0.956409	3.82544	11.245	0.797717	-0.672212	4.11846	2.8271	2.48423	1.77809	15.7932	2.42561	2.51696	-1.01583	1.44237	2.73993	0.538203	1.09706	low
TCGA-05-4427	2.16712	0	4.87569	1.0192	0.80285	3.61029	9.34954	0.268211	-2.22583	3.55759	2.47402	-0.53709	1.4109	15.1038	1.99195	1.9624	-2.43944	2.63627	3.87063	-1.52687	1.17532	high
TCGA-86-8669	2.56986	0	3.85796	1.345	1.30875	1.92922	11.7314	2.71988	-0.525251	2.96771	3.13627	2.30766	2.05417	16.2285	2.73672	4.57512	-0.90762	1.77958	2.60878	0.851495	0.318759	low
TCGA-62-A472	2.49315	0	3.98259	0.877381	1.10844	4.71122	11.8288	3.07261	0.124602	4.54039	2.88813	2.90428	2.25153	14.6402	2.58266	2.84472	-0.0882045	1.56944	3.84975	1.20926	5.8521	high
TCGA-62-8394	0.380822	1	3.6887	2.50489	2.73595	4.20321	11.1344	0.793223	-0.569821	3.84597	2.1937	2.69529	1.55711	15.1162	1.88823	2.1503	-0.782627	3.19695	2.17736	0.514834	5.28036	high
TCGA-MP-A4TH	2.03014	0	3.61489	0.745507	2.72153	3.32245	11.0225	3.18663	-0.607331	2.55901	2.35336	1.85446	2.77922	15.2717	2.01255	2.12105	-1.62618	1.24747	2.29325	5.18945	0.460122	low
TCGA-95-A4VN	1.51507	0	2.92926	3.60193	0.618161	3.69124	10.6924	2.83096	-0.966701	3.79219	2.61913	1.02198	1.47204	15.2313	2.13346	1.73525	-1.10839	0.913873	2.00526	0.275145	0.272325	low
TCGA-64-5775	0.169863	1	3.95624	1.54691	1.03818	2.62055	13.3968	4.02772	-1.29604	2.64059	3.01611	3.0203	1.92455	15.0783	2.62151	2.82628	-0.14671	1.52316	1.03326	0.717499	1.19393	high
TCGA-64-1679	6.81644	0	4.47126	0.717969	0.209247	3.66608	12.4109	2.06128	0.196954	5.27108	2.18717	1.45439	2.68057	15.3412	1.79258	1.99734	-2.56061	2.27919	2.52625	-0.111438	3.9089	high
TCGA-95-A4VP	1.65753	0	3.9158	2.23147	0.0956931	4.14369	9.01234	1.57153	0.832758	5.59165	3.68162	2.08447	3.75693	14.6586	1.61099	3.53471	0.691067	0.391405	3.36862	-0.247323	1.30041	high
TCGA-62-A46U	5.66301	0	2.96428	0.415464	0.646524	3.47879	10.0132	1.02573	-0.337316	2.49351	2.42621	0.120439	1.78962	16.5244	2.12074	3.96776	-0.550122	1.10752	0.172824	0.747339	0.0227588	low
TCGA-05-4430	2.08493	0	4.63192	0.775431	2.88101	4.13704	11.6342	2.8318	-2.4696	4.05079	2.23025	2.91958	1.16713	15.56	1.74819	1.71864	-2.6832	0.807541	2.42892	0.551286	1.40188	high
TCGA-44-5643	2.77534	0	3.22055	3.56972	1.07568	3.58446	12.913	0.752216	-1.15227	2.17199	2.87924	3.02055	5.75385	14.3683	2.36871	2.44291	-1.52703	1.41877	2.40928	-0.656516	6.11919	high
TCGA-55-6642	6.70959	0	4.42298	0.995484	0.954031	1.50113	10.3947	0.795338	-0.67459	6.61859	2.82472	1.74488	1.77572	14.516	2.42323	2.51459	-1.01821	1.43999	3.08902	0.535825	6.57769	high
TCGA-L9-A443	0.528767	1	4.89062	0.582074	0.415405	3.58747	10.3015	2.45026	-1.61112	4.54569	2.39593	1.31287	3.45551	15.1963	1.99529	1.9022	-2.57953	0.914505	4.18441	1.69428	1.00325	low
TCGA-44-6778	5.10685	0	4.42684	0.980149	0.808034	3.62167	9.98243	0.484573	-1.41991	1.90435	2.6116	-0.417022	1.57932	15.6297	2.10107	2.17527	-1.79468	1.15113	3.7266	-0.924159	0.571735	low
TCGA-50-5936	0.70411	1	3.16585	2.13062	2.0413	0.214497	11.3463	1.33074	-0.259135	3.30519	3.86595	0.983039	2.75001	15.7375	3.34334	3.32818	-0.72406	2.40692	1.99607	1.3808	2.53135	high
TCGA-50-5051	1.30959	1	4.30819	0.736903	0.647583	3.46464	10.8193	1.52198	-1.65285	5.08139	2.47223	-0.410678	1.35629	15.1141	1.94963	1.93447	-2.11778	1.01321	4.06178	-0.0129208	1.03188	low
TCGA-97-7938	0.0493151	1	2.00823	0.665194	0.671737	2.89699	6.41336	3.16607	-0.844801	4.34399	2.49087	-0.390067	3.16484	15.1257	2.16853	4.47331	-1.31427	1.13645	1.0835	-0.00586543	0.00731619	low
TCGA-62-A46O	3.98356	1	3.26589	0.41222	0.64328	3.7804	9.16199	1.02248	1.2444	5.29762	2.42297	0.117195	1.78637	14.5331	2.1175	2.37956	-0.553366	1.10428	2.57168	0.744095	1.34677	high
TCGA-91-6840	1.01918	0	4.38777	0.818267	0.854416	2.93463	8.27114	3.31312	0.71711	4.27739	5.55622	0.144066	3.51208	14.6296	2.42929	2.53693	-1.25338	1.61523	3.63583	0.705302	3.22835	high
TCGA-62-A46P	1.6274	1	4.1225	0.451696	0.682756	3.51502	9.68689	3.86931	-0.301083	2.52974	2.46244	1.74163	1.82585	14.148	2.15697	2.41903	-0.51389	1.14376	4.27207	0.783571	1.25187	high
TCGA-86-7701	2.59452	0	0.261451	3.77087	1.41268	-0.288772	13.0577	3.56078	-0.421316	3.07164	3.2402	0.826634	4.48003	14.5761	2.84065	3.09409	-0.803685	3.46847	1.63471	0.955429	1.62082	high
TCGA-L9-A7SV	1.54795	0	3.23574	2.58472	0.0961211	4.36772	8.6037	0.54601	-1.9304	3.48944	2.07665	-0.591374	1.55127	15.3472	1.676	1.58292	0.271108	0.59522	1.54319	-0.946935	0.100776	low
TCGA-99-AA5R	1.80274	0	2.86078	3.61113	0.472083	3.04625	7.93772	2.90225	-1.04694	7.33274	2.60019	2.58001	3.32095	15.0532	1.89238	3.60098	0.838234	1.50493	1.6955	0.130698	0.173343	low
TCGA-49-AARN	3.10959	1	2.66135	3.89669	1.57021	4.66646	10.5018	2.82052	-0.811939	5.41918	3.31739	0.65529	2.31196	16.3736	2.83485	2.7368	-1.2021	1.99106	0.889582	1.14744	0.141401	low
TCGA-05-4433	2	0	5.30005	1.22943	1.01308	3.82053	13.1355	2.80037	-2.0156	3.76782	5.00617	3.13257	4.42848	19.4201	2.20218	2.17264	-2.2292	1.26154	3.55034	-1.31664	4.58856	high
TCGA-L9-A444	0.841096	0	1.99581	1.09325	3.24851	4.56431	11.6358	4.5464	0.485025	5.05687	4.49208	2.56102	2.38173	15.9643	2.50647	2.41338	-0.483392	1.42568	2.24241	-0.116472	7.45868	high
TCGA-55-8092	0.421918	1	2.83958	0.355507	0.314054	2.23967	12.668	3.32529	0.270396	4.6985	2.18474	4.04351	4.59517	15.8338	1.78325	1.87461	-0.0732204	3.12194	1.99448	-0.104152	20.0677	high
TCGA-86-7953	2.73151	0	4.09032	0.41983	0.383572	3.07444	11.6059	3.66918	-1.45042	3.6275	3.79605	2.60488	1.12899	16.0221	1.81154	3.64994	-0.247831	2.43936	2.72108	-0.0736792	0.515272	low
TCGA-91-8499	0.0986301	0	3.54617	0.920079	0.956227	1.65793	12.6209	1.093	-0.766041	5.6016	2.85068	1.83084	2.02893	15.4395	2.5311	5.4461	-1.15157	1.71704	3.00068	0.807113	0.422837	low
TCGA-44-6774	1.80274	0	2.95723	1.83247	1.66035	4.16913	10.0978	1.33689	-0.567594	4.34162	3.46392	2.75722	2.43164	14.6664	2.95339	3.02758	-0.942359	2.00344	4.19189	-0.0718417	5.44963	high
TCGA-50-5946	4.43014	0	4.26602	3.23079	-0.0284557	3.18914	11.3789	0.845944	-0.00696261	1.23543	3.38115	1.72064	3.48761	15.1579	1.27359	3.58036	-2.79382	1.92213	2.32841	1.63297	0.125092	low
TCGA-44-8119	0.780822	0	2.14586	0.173101	0.000986425	3.91416	13.4132	3.13696	-2.22696	5.18476	1.80455	3.41979	0.772271	14.9128	1.29402	2.95318	-2.60172	1.92904	2.29152	-1.73121	0.487369	low
TCGA-69-7978	0.367123	0	3.58487	0.222015	0.288786	3.73384	9.81467	1.4562	0.180614	3.15154	3.75512	2.12253	1.13768	15.1275	1.75263	3.2553	0.684363	0.661169	2.45516	-0.0771996	0.679245	low
TCGA-49-6744	4.61096	0	3.99133	0.834363	0.829811	2.76851	11.0152	2.08012	-1.55234	5.57186	2.57698	3.08481	4.37891	15.6434	2.09445	1.9964	-1.94251	1.25065	2.95653	0.40704	4.23478	high
TCGA-55-7570	2.25753	0	4.76557	3.75163	0.00974109	3.96284	13.223	4.09898	-1.61888	1.58683	1.88043	3.12252	2.41639	14.7239	1.47894	1.5703	-0.377534	0.495704	4.05422	-0.408465	1.55617	high
TCGA-38-A44F	0.364384	0	4.62172	3.27708	0.995602	3.81124	9.92139	1.92241	-1.0541	2.23079	2.76685	2.35668	4.04335	15.62	2.33642	2.3139	-1.4348	1.27385	2.88665	0.159549	0.827584	low
TCGA-O1-A52J	4.92603	1	2.34641	1.08545	1.06307	3.54575	11.0248	2.94769	-0.701444	4.42679	2.74946	0.381494	3.42361	16.2565	2.37091	2.96063	-1.04432	1.86831	2.54814	1.16228	0.3274	low
TCGA-MP-A4SV	7.17808	1	3.20063	3.0402	0.372359	3.48163	12.8906	3.15939	-0.634569	4.11673	2.32612	1.82722	1.16702	15.119	1.98531	2.09381	-1.65342	1.22023	2.26601	-0.565706	0.785145	low
TCGA-50-5049	8.47671	0	4.13131	1.71757	1.62825	2.12337	10.5462	2.50265	-0.672189	5.21406	3.45289	2.89191	2.33695	16.8654	2.93029	2.91513	-1.13711	1.99387	2.23509	0.967742	1.75892	high
TCGA-55-8512	1.66301	1	2.83467	0.881106	0.839653	3.92281	11.1283	2.26592	-0.788968	2.41675	2.71034	2.8529	1.66134	16.9194	2.30885	2.40021	0.452378	1.32562	0.572543	0.421447	0.334655	low
TCGA-78-7167	7.34521	1	3.83758	4.0949	-0.0430239	2.56623	9.39739	1.8884	-1.93616	3.92483	1.97724	1.47381	0.511927	15.1221	1.38746	1.64358	-1.99608	0.504778	2.86542	-0.229295	0.105554	low
TCGA-49-AARR	13.6767	0	2.21951	1.13293	1.12838	1.68857	8.68148	5.43758	-1.25378	2.16999	2.87555	0.213454	1.87012	16.7651	2.39302	2.29496	-1.64394	1.54922	2.37375	0.705606	0.0485049	low
TCGA-78-7145	2.26301	1	4.15879	2.65058	0.278186	2.58258	12.1937	3.432	-1.61496	3.76061	2.29845	2.28045	4.00306	15.6837	1.70867	1.96479	-1.67487	2.41095	3.75113	0.0919153	2.22003	high
TCGA-55-6987	5.85479	0	4.91717	3.56279	1.7558	3.27376	13.9872	2.73461	-2.19475	4.71141	1.30456	3.03208	5.11354	15.8444	0.903071	0.994427	-0.953402	1.5048	3.55908	-0.984333	19.0002	high
TCGA-49-AAR2	6.09315	0	2.86647	2.72331	0.396825	2.33553	10.3829	3.5216	1.4741	3.76037	2.144	3.18234	1.13857	14.6195	1.66146	3.14837	2.83396	0.817669	2.67967	2.29598	0.681711	low
TCGA-50-8457	3.08219	0	3.87436	1.07359	0.984272	2.85791	10.7254	1.85867	-1.31616	2.24816	2.80892	1.51097	1.69298	16.4829	2.28631	2.27115	-1.78109	1.3499	2.21915	0.323768	0.382293	low
TCGA-91-6831	0.849315	0	3.54707	2.85589	0.570106	3.3422	13.678	0.706882	-1.15216	3.99308	5.63448	2.66711	1.64281	15.5402	2.14498	2.25262	-1.53769	1.33092	2.09373	2.00596	2.75112	high
TCGA-86-8281	0.00273973	0	1.54184	0.407398	2.69307	2.75715	10.7938	1.78228	-1.46286	4.35203	2.19866	-0.214906	3.43849	15.3487	1.79911	2.05255	-1.84523	0.841969	1.33014	-0.0861113	0.637789	low
TCGA-MP-A4T4	7.16986	1	3.23648	0.754121	0.408212	4.30598	10.2942	3.19524	-0.598716	4.15258	2.36197	0.278114	2.78783	15.3727	2.02116	2.12967	-0.0326065	1.25609	1.96744	1.05511	0.343309	low
TCGA-62-A46V	6.02466	0	3.72807	2.37919	0.288321	4.52498	10.392	2.25249	-0.695518	3.72027	2.06801	2.56959	1.43141	15.1347	1.76254	2.0246	-0.908325	0.749321	3.45021	0.389136	0.587969	low
TCGA-50-5068	4.10685	1	0.879767	2.16647	2.07715	4.3378	11.3822	2.95154	-0.22329	4.92599	3.90179	1.01888	2.78585	16.1663	3.37919	3.36403	-0.688215	2.44277	3.61688	1.41664	1.14827	high
TCGA-44-6777	2.70411	1	3.52024	1.54748	1.37537	4.189	11.2867	1.05191	-0.852577	5.93111	3.17893	0.150312	2.14665	15.8024	2.6684	2.7426	-1.22734	3.30342	4.11336	1.22814	3.15684	high
TCGA-69-8453	2.2274	0	3.78011	0.982856	1.04963	3.62474	10.7068	4.33252	-0.643507	3.91239	2.931	3.24594	3.48349	17.7097	2.51347	2.43118	-0.876724	1.42201	2.18743	0.683642	0.684026	low
TCGA-55-8207	2.67671	0	3.82886	2.50917	3.31572	3.58042	12.1225	4.84508	0.839098	3.30785	2.01648	2.52161	4.1374	15.4468	1.61499	1.70634	-1.82645	0.631753	2.28078	-0.272416	5.7743	high
TCGA-50-6592	2.12877	1	3.27168	4.02786	0.768618	3.33413	11.6586	1.64302	-1.53182	2.0325	4.17822	5.593	1.47733	15.5947	2.07066	2.0555	-0.41178	1.13424	2.77401	2.43004	1.2692	high
TCGA-44-3919	2.81096	1	3.48666	0.596363	0.424248	4.57348	13.8159	4.34871	-0.218734	3.10552	2.22781	0.784155	1.19553	15.3529	1.71728	1.79148	-0.5935	2.3523	1.12982	0.277018	0.934627	low
TCGA-05-5428	1.83562	0	0.875868	3.98516	1.44688	3.33679	13.8554	3.23417	0.740127	4.93859	3.11805	3.27687	2.05493	14.9258	2.63598	2.60644	-1.79541	1.69534	1.55118	-0.882842	3.45578	high
TCGA-93-8067	0.509589	0	2.05263	-0.464055	0.372111	2.54147	13.657	2.72772	-1.10482	4.80548	2.25417	0.19076	0.674303	14.6425	1.46758	1.77838	0.2186	2.16734	1.1034	-0.187958	1.92091	high
TCGA-78-7147	1.60548	1	4.8791	4.11157	-0.331206	3.50044	10.0199	2.33718	-2.22435	3.63665	1.68906	2.32313	2.54567	15.2274	1.09928	1.3554	-2.28426	2.53852	3.82837	-0.517476	0.57711	low
TCGA-38-4627	3.14247	1	3.80869	1.08554	1.12599	4.15575	10.0518	2.78976	0.661244	5.5311	2.89724	2.9725	1.85181	15.7545	2.4668	2.44428	-1.30442	1.40424	2.34961	0.289935	2.21075	high
TCGA-62-8397	3.53151	0	4.29373	1.44006	1.67112	2.73785	11.7748	2.05033	0.687285	3.51811	3.45081	2.73	2.81422	15.1948	3.14534	3.4074	0.474479	2.13212	2.29696	1.77194	6.49817	high
TCGA-05-4418	0.750685	1	3.68772	0.387621	0.171271	4.38311	13.9214	3.72409	-2.85741	3.66298	3.4274	2.29076	2.36428	15.5141	1.36038	1.33083	-3.07101	2.74166	1.41308	-2.15845	2.25227	high
TCGA-50-5066	3.95068	0	3.84043	1.9572	4.18981	3.74152	10.9923	1.15732	-0.432552	4.71673	3.69253	3.61698	2.57659	16.8179	3.16993	3.15477	0.687486	2.23351	2.71574	1.20738	15.9373	high
TCGA-44-7669	1.5726	1	4.80417	0.643785	0.47167	4.38484	12.816	1.73317	-1.75627	1.56798	2.27524	-0.753386	1.24295	15.4059	1.76471	1.8389	-2.13104	2.39973	2.57579	-1.26052	0.770685	low
TCGA-05-4382	1.66301	0	5.21386	2.59523	0.0569557	4.60983	11.132	1.84424	-2.97173	2.8117	1.72812	1.03894	2.24997	15.597	1.24606	3.53844	-1.60037	0.305415	4.31507	-0.687805	0.0522315	low
TCGA-78-7150	1.82466	1	2.60956	0.288429	0.237968	3.31288	15.3025	4.04386	-1.65517	4.56839	2.25823	3.13331	3.11485	14.8525	1.66845	1.92457	-1.71509	2.37073	0.456097	0.0516972	2.70434	high
TCGA-55-8506	0.030137	0	3.25654	1.30298	1.26153	4.13056	12.1528	4.56227	-0.367095	4.42358	3.13221	2.05238	4.89057	15.6715	2.73072	2.82208	-0.710711	1.74749	2.83092	0.84332	2.53218	high
TCGA-78-8660	0.879452	1	1.64777	3.02708	0.654692	3.91602	12.4399	3.32308	-1.23845	5.27462	2.67495	3.55004	2.79461	15.3355	2.08518	2.3413	-1.29836	1.20249	2.36759	0.468422	0.848076	low
TCGA-78-7539	2.16712	0	3.56924	0.304692	2.57616	3.11502	9.80568	0.600687	-0.0539479	2.99969	2.27449	1.0341	3.61654	15.8757	1.68472	1.94083	-0.11386	0.802032	2.74085	5.11235	0.967327	low
TCGA-55-8094	1.48219	0	2.60513	0.651568	2.93204	3.47915	11.9252	2.77335	0.566457	4.99456	2.4808	1.40097	1.4318	14.549	2.07931	2.17067	0.22284	2.68104	2.29054	3.36183	6.03009	high
TCGA-49-AAR0	13.0548	0	2.17899	0.244418	0.239866	3.12198	11.3537	4.76319	1.02764	4.74091	1.98704	2.78437	4.44104	14.7674	1.5045	4.57638	1.37444	2.24567	2.44676	1.40206	0.492679	low
TCGA-86-8585	0.967123	0	2.62464	1.4902	1.45395	2.07442	11.2092	1.28012	-0.380052	4.69787	4.86643	3.67525	2.19937	15.5503	4.46688	3.13535	-0.762421	1.92477	2.75398	0.996694	12.6693	high
TCGA-55-7724	1.93151	0	4.46564	1.59454	1.55309	4.42212	10.5463	1.3944	-0.0755305	3.13018	3.42378	0.75898	2.37478	14.4951	3.02229	3.11364	-0.419147	2.03905	0.063588	1.13488	0.689796	low

## Sheet: Sheet3
Supplementary Data3: Hallmark pathways enrichment analysis of LMS groups.
ID	Description	setSize	enrichmentScore	NES	pvalue	p.adjust	qvalues	rank	leading_edge	core_enrichment
HALLMARK_MYC_TARGETS_V1	HALLMARK_MYC_TARGETS_V1	198	0.641759	2.24798	1.1485e-10	5.74248e-09	3.62683e-09	5025	tags=69%, list=27%, signal=51%	CCT2/TFDP1/CCNA2/MAD2L1/HSPD1/LDHA/KPNA2/RPS5/NME1/CDC20/UBA2/DDX21/SNRPD2/IFRD1/MCM7/EEF1B2/CCT4/CCT5/RPS10/HSPE1/CDC45/PRDX4/RPLP0/HPRT1/PHB2/C1QBP/RAN/CTPS1/PTGES3/TCP1/PSMC4/SSBP1/CCT3/COX5A/RFC4/CYC1/SRPK1/RPL18/PSMD14/ABCE1/FBL/NOLC1/PCNA/EIF2S1/PA2G4/MYC/AIMP2/PGK1/EIF3J/EIF2S2/SNRPD1/VDAC1/RANBP1/SERBP1/PABPC1/SRM/TRIM28/RUVBL2/NOP56/MCM6/HDAC2/CCT7/GNL3/XPOT/RPS2/H2AZ1/PSMD1/VBP1/ERH/EIF…
HALLMARK_G2M_CHECKPOINT	HALLMARK_G2M_CHECKPOINT	198	0.6218	2.17807	2.16814e-09	5.42036e-08	3.42338e-08	4009	tags=50%, list=21%, signal=40%	EXO1/PBK/CDK1/CDKN3/UCK2/SLC7A5/TFDP1/NEK2/UBE2S/CCNA2/KIF11/KIF4A/CUL4A/MKI67/MAD2L1/PRC1/AURKA/CENPA/PTTG1/TTK/TPX2/CDC6/KNL1/CENPF/KIF20B/NDC80/KPNA2/CCNB2/CDC25A/KIF2C/HMMR/PLK1/KIF23/CKS1B/PLK4/CENPE/GINS2/BIRC5/CDC20/TROAP/MYBL2/NUSAP1/SQLE/TOP2A/RACGAP1/CHEK1/BUB1/DBF4/UBE2C/POLQ/KIF15/DTYMK/SLC7A1/ORC5/SMC2/HMGA1/CDC45/SLC38A1/MAP3K20/TMPO/TACC3/PRMT5/NOLC1/MT2A/MYC/ESPL1/FBXO5/AURKB/CCND…
HALLMARK_E2F_TARGETS	HALLMARK_E2F_TARGETS	200	0.607766	2.13313	9.29503e-09	1.54917e-07	9.78424e-08	4181	tags=56%, list=22%, signal=44%	CDK1/CDKN3/RRM2/UBE2S/DEPDC1/KIF4A/MKI67/RAD51AP1/MAD2L1/MTHFD2/DSCC1/AURKA/PTTG1/SPC25/DLGAP5/KPNA2/CDCA3/CCNB2/CDC25A/KIF2C/HMMR/PLK1/CKS1B/NME1/BUB1B/HELLS/PLK4/CENPE/RFC3/BIRC5/MELK/CDC20/TRIP13/MYBL2/DIAPH3/TOP2A/RACGAP1/CHEK1/UBE2T/NUP107/E2F8/CDCA8/NCAPD2/MCM7/ANP32E/PAICS/HMGA1/LYAR/PRDX4/SNRPB/TK1/POP7/RAN/CTPS1/MMS22L/SPC24/TMPO/TACC3/NOLC1/PCNA/EIF2S1/PA2G4/NBN/MYC/CENPM/ESPL1/AURKB/TF…
HALLMARK_MTORC1_SIGNALING	HALLMARK_MTORC1_SIGNALING	199	0.547373	1.91702	3.10338e-06	3.87922e-05	2.45004e-05	4333	tags=53%, list=23%, signal=41%	EGLN3/GCLC/TXNRD1/NAMPT/G6PD/SLC2A1/RRM2/DDIT4/SLC7A5/STC1/SLC7A11/PLOD2/GAPDH/IGFBP5/ASNS/MTHFD2/ME1/AK4/GSR/AURKA/P4HA1/HSPD1/LDHA/POLR3G/CDC25A/PSAT1/PLK1/PSMB5/ADIPOR2/GPI/ERO1A/SQLE/MLLT11/BUB1/CCT6A/TRIB3/IFRD1/SLC1A5/DHCR7/ALDOA/PRDX1/HSPE1/TUBA4A/HPRT1/TPI1/PNO1/GBE1/PSPH/CTH/PSMC4/ELOVL6/SLC2A3/PSMD14/GLA/GLRX/PDAP1/TOMM40/TES/PGK1/GOT1/CACYBP/GMPS/TFRC/EIF2S2/PNP/ACSL3/TMEM97/UNG/EEF1E1…
HALLMARK_EPITHELIAL_MESENCHYMAL_TRANSITION	HALLMARK_EPITHELIAL_MESENCHYMAL_TRANSITION	197	0.521389	1.83059	1.51819e-05	0.000151819	9.58855e-05	2992	tags=41%, list=16%, signal=35%	FBN2/SCG2/DKK1/COL11A1/TFPI2/SPOCK1/COL12A1/BASP1/MMP3/MXRA5/COL5A2/VCAN/CXCL8/THBS2/SNAI2/INHBA/LOXL2/COL3A1/ADAM12/LRRC15/COL1A2/CTHRC1/PLOD2/RGS4/SPP1/GREM1/CDH2/FSTL3/SERPINE1/LOX/POSTN/COL5A1/COL1A1/IGFBP3/SFRP4/MSX1/MATN3/PRSS2/FN1/PRRX1/PFN2/VEGFC/PMEPA1/THBS1/FBN1/NNMT/SLC6A8/LAMA3/SPARC/MMP1/MCM7/VCAM1/MEST/COL7A1/FZD8/COL6A3/IL6/MATN2/ITGB1/CALU/FAP/COL4A1/COMP/HTRA1/MFAP5/THY1/GPX7/GAS…
HALLMARK_GLYCOLYSIS	HALLMARK_GLYCOLYSIS	190	0.477558	1.66793	0.000657162	0.00547635	0.00345875	4174	tags=42%, list=22%, signal=33%	ARTN/EGLN3/GCLC/G6PD/CDK1/VCAN/DDIT4/PKP2/STC1/STC2/FKBP4/PLOD2/DEPDC1/COL5A1/GPR87/MIF/IGFBP3/ME1/AK4/ANGPTL4/AURKA/CENPA/P4HA1/LDHA/IER3/HMMR/B3GNT3/KIF20A/PYGL/ERO1A/BIK/IRS2/B4GALT1/ALDOA/TXN/PFKP/TPI1/CHPF/SLC16A3/CTH/SLC25A13/RPE/PSMC4/ABCB6/HOMER1/PGM2/HS6ST2/DLD/MET/GLRX/PGK1/EGFR/GOT1/SLC35A3/HS2ST1/AGL/KDELR3/CHST2/MDH2/PGAM1/GLCE/COPB2/SOD1/RARS1/B4GALT2/ENO1/GFPT1/HDLBP/TPBG/GALK2/EFN…
HALLMARK_MYC_TARGETS_V2	HALLMARK_MYC_TARGETS_V2	57	0.614742	1.80473	0.00145744	0.0104103	0.00657491	6012	tags=81%, list=32%, signal=55%	HSPD1/PLK1/PLK4/HSPE1/NOP2/IPO4/UTP20/NOLC1/PA2G4/MYC/AIMP2/WDR43/TMEM97/UNG/SRM/PRMT3/NOP56/GNL3/NIP7/NOP16/NDUFAF4/MCM4/GRWD1/TBRG4/DCTPP1/PUS1/RRP12/NPM1/EXOSC5/RABEPK/MRTO4/CBX3/SUPV3L1/BYSL/RRP9/PPAN/TFB2M/PES1/SORD/WDR74/IMP4/RCL1/NOC4L/FARSA/DDX18/MPHOSPH10
HALLMARK_UNFOLDED_PROTEIN_RESPONSE	HALLMARK_UNFOLDED_PROTEIN_RESPONSE	112	0.495768	1.61438	0.00373943	0.0187329	0.0118313	5049	tags=48%, list=27%, signal=35%	IGFBP1/DDIT4/SLC7A5/STC2/EIF4EBP1/ASNS/MTHFD2/PSAT1/CKS1B/ERO1A/LSM1/CEBPG/FKBP14/NOLC1/CHAC1/EIF2S1/DKC1/DDX10/ALDH18A1/NOP56/YIF1A/KDELR3/XPOT/SHC1/H2AX/SSR1/TARS1/CEBPB/SRPRB/EXOSC4/CNOT2/EIF4G1/LSM4/KIF5B/NPM1/YWHAZ/EXOSC5/EIF4A2/EIF4A3/EIF4E/IARS1/BAG3/HSPA9/PAIP1/EEF2/RPS14/DNAJB9/BANF1/RRP9/SPCS1/PREB/SDAD1/SLC30A5/EXOSC1
HALLMARK_INTERFERON_ALPHA_RESPONSE	HALLMARK_INTERFERON_ALPHA_RESPONSE	97	-0.452292	-1.60484	0.00374658	0.0187329	0.0118313	7227	tags=58%, list=39%, signal=36%	LAP3/LPAR6/LY6E/NCOA7/TDRD7/IFIT2/UBE2L6/ISG20/TRIM5/IRF2/IRF1/SELL/TRIM26/BATF2/IL4R/IL15/BST2/CXCL10/SLC25A28/TRAFD1/STAT2/CMTR1/IFIH1/RTP4/TRIM14/TRIM25/DDX60/TXNIP/IFIT3/WARS1/GBP4/IFITM1/B2M/TRIM21/RSAD2/HELZ2/SAMD9L/HERC6/CXCL11/CSF1/HLA-C/PARP14/IFI44L/OGFR/CD47/CASP1/IFI30/IFI27/DHX58/IFI44/CCRL2/IRF9/UBA7/GMPR/CD74/LAMP3
HALLMARK_OXIDATIVE_PHOSPHORYLATION	HALLMARK_OXIDATIVE_PHOSPHORYLATION	199	0.445154	1.55903	0.00316713	0.0187329	0.0118313	6680	tags=65%, list=36%, signal=42%	LDHA/VDAC2/GPI/CYCS/MRPS12/ATP5MF/ATP5F1B/COX6B1/PHB2/ATP5MC3/OPA1/COX5A/CYC1/NDUFB5/NDUFA9/DLD/MRPL15/COX5B/FDX1/VDAC1/PDHX/MRPL11/ETFA/NDUFB3/COX7A2L/TOMM22/TIMM9/UQCRQ/TIMM8B/ATP5F1C/UQCRH/COX7A2/ATP5PB/MDH2/ATP5MC1/MRPS15/VDAC3/NDUFV2/UQCRB/COX8A/MRPL34/ATP5F1D/UQCRFS1/SLC25A3/MRPS30/NDUFB4/NDUFA5/TIMM50/NDUFS1/ATP6V1F/ATP5PF/DLAT/NDUFA4/COX7B/ATP5MC2/GLUD1/PRDX3/TIMM10/NDUFAB1/TOMM70/LRPPRC/…
HALLMARK_IL6_JAK_STAT3_SIGNALING	HALLMARK_IL6_JAK_STAT3_SIGNALING	83	-0.468188	-1.61913	0.00453754	0.0203219	0.0128349	6111	tags=52%, list=33%, signal=35%	CD14/IL1R1/CD38/IL4R/CXCL9/MAP3K8/IL18R1/CXCL10/EBI3/STAT2/IL2RA/TYK2/SOCS1/CD44/IL17RA/PTPN1/CCR1/CSF2RA/CXCL11/CSF1/TNFRSF1B/HMOX1/IL6ST/IL2RG/LEPR/TLR2/IL17RB/TNF/ITGB3/IL3RA/IRF9/ACVRL1/IL12RB1/PIK3R5/CSF2RB/LTB/CXCL13/A2M/CD36/REG1A/CSF3R/CSF2/PLA2G2A
HALLMARK_COAGULATION	HALLMARK_COAGULATION	118	0.487374	1.6045	0.00499118	0.0203219	0.0128349	1872	tags=22%, list=10%, signal=20%	F2/APOA1/FGA/C8A/FGG/HNF4A/TFPI2/FURIN/MMP3/F2RL2/C8G/PROC/KLK8/SERPINE1/MMP7/F12/MMP10/FN1/HMGCS2/PRSS23/THBS1/TF/FBN1/SPARC/MMP1/HPN
HALLMARK_ALLOGRAFT_REJECTION	HALLMARK_ALLOGRAFT_REJECTION	186	-0.37928	-1.47354	0.0052837	0.0203219	0.0128349	4327	tags=43%, list=23%, signal=33%	CD86/B2M/CCR1/HLA-A/CCND2/CTSS/STAB1/ITGB2/CCL5/CSF1/CD8A/PTPN6/GCNT1/CD28/IL2RG/CD47/CD3D/LCP2/IL2RB/CD80/CCL22/CD8B/GPR65/FASLG/TLR2/APBB1/HCLS1/TNF/HLA-E/PRKCB/C2/CD4/NLRP3/CD1D/SPI1/CD247/CD3G/CD2/CCR5/PTPRC/IGSF6/ITK/CD40/IKBKB/WAS/CRTAM/IL12RB1/IL10/TRAT1/CD3E/NCF4/LY86/CCR2/MAP4K1/CXCR3/LCK/LTB/CD79A/CXCL13/ACHE/HLA-DMB/HLA-DQA1/FGR/HLA-DRA/CD74/CD96/IRF8/ZAP70/CCL13/NOS2/ITGAL/IL16/HLA-DM…
HALLMARK_INTERFERON_GAMMA_RESPONSE	HALLMARK_INTERFERON_GAMMA_RESPONSE	199	-0.366517	-1.44704	0.00655725	0.0234187	0.0147908	6131	tags=46%, list=33%, signal=31%	TRIM26/CCL2/BATF2/CD38/FPR1/IL4R/CXCL9/EIF4E3/IL15/BST2/NFKB1/CXCL10/PSMB10/SLC25A28/TRAFD1/STAT2/CMTR1/RNF213/IFIH1/FCGR1A/RTP4/TRIM14/MX2/CD274/MVP/GPR18/UPP1/TRIM25/DDX60/TXNIP/IFIT3/MARCHF1/SOCS1/WARS1/GBP4/VAMP8/STAT4/PTPN1/CD86/B2M/TRIM21/RSAD2/HLA-A/HELZ2/SAMD9L/HERC6/CXCL11/CCL5/ITGB7/CD69/PTPN6/IL18BP/PARP14/IFI44L/IRF5/OGFR/SERPING1/LCP2/CASP1/IL2RB/SLAMF7/P2RY14/XAF1/IDO1/IFI30/GBP6/IF…
HALLMARK_HYPOXIA	HALLMARK_HYPOXIA	189	0.426027	1.49038	0.00869369	0.028979	0.0183025	2563	tags=24%, list=14%, signal=21%	IGFBP1/PCK1/INHA/AKAP12/B4GALNT2/ADM/SLC2A1/DDIT4/SULT2B1/STC1/STC2/CA12/GAPDH/SERPINE1/LOX/COL5A1/MIF/IGFBP3/AK4/ACKR3/ANGPTL4/P4HA1/HAS1/SCARB1/LDHA/IER3/CP/GPI/ERO1A/IRS2/TPD52/TMEM45A/ALDOA/PFKP/TPI1/GBE1/IL6/NOCT/PGM2/SLC2A3/MT2A/GLRX/TES/PGK1/EGFR
HALLMARK_ANGIOGENESIS	HALLMARK_ANGIOGENESIS	34	0.64859	1.75458	0.0100309	0.0313466	0.0197978	1157	tags=29%, list=6%, signal=28%	VTN/SERPINA5/COL5A2/VCAN/COL3A1/STC1/SPP1/POSTN/FGFR1/MSX1
HALLMARK_XENOBIOTIC_METABOLISM	HALLMARK_XENOBIOTIC_METABOLISM	169	0.426708	1.47373	0.0127004	0.0373542	0.0235921	1410	tags=15%, list=8%, signal=14%	VTN/IGFBP1/CYP17A1/ABCC2/KYNU/VNN1/HNF4A/GCLC/RBP4/PTGES/AKR1C3/PTGR1/UGDH/SMOX/CES1/CYP2C18/SERPINE1/NQO1/PGD/GSR/CDA/CA2/AKR1C2/GABARAPL1/HSD17B2
HALLMARK_REACTIVE_OXYGEN_SPECIES_PATHWAY	HALLMARK_REACTIVE_OXYGEN_SPECIES_PATHWAY	48	0.569267	1.64983	0.0234341	0.0650946	0.0411124	3617	tags=44%, list=19%, signal=35%	GCLC/TXNRD1/GCLM/SRXN1/G6PD/NQO1/GSR/MGST1/TXN/PRDX1/PFKP/PRDX4/GLRX2/LAMTOR5/GLRX/SOD2/ABCC1/SOD1/ERCC2/FTL/NDUFB4
HALLMARK_WNT_BETA_CATENIN_SIGNALING	HALLMARK_WNT_BETA_CATENIN_SIGNALING	40	0.570627	1.6056	0.0355215	0.0934776	0.0590385	2468	tags=25%, list=13%, signal=22%	DKK4/DKK1/NKD1/HEY1/SKP2/JAG1/WNT5B/GNAI1/FZD8/MYC
HALLMARK_PANCREAS_BETA_CELLS	HALLMARK_PANCREAS_BETA_CELLS	25	0.604909	1.57158	0.0485437	0.121359	0.0766479	893	tags=24%, list=5%, signal=23%	GCG/CHGA/INSM1/PCSK1/SCGN/PDX1

## Sheet: Sheet4
Supplementary Data4: ssGSEA results of glycolysis-lactate genesets of LMS groups.
id	TCGA-55-6980-11A-01R-1949-07	TCGA-55-6982-11A-01R-1949-07	TCGA-73-4676-11A-01R-1755-07	TCGA-44-6778-11A-01R-1858-07	TCGA-91-6847-11A-01R-1949-07	TCGA-91-6831-11A-02R-1858-07	TCGA-55-6979-11A-01R-1949-07	TCGA-91-6849-11A-01R-1949-07	TCGA-50-5936-11A-01R-1628-07	TCGA-55-6986-11A-01R-1949-07	TCGA-55-6985-11A-01R-1949-07	TCGA-49-4490-11A-01R-1858-07	TCGA-49-6743-11A-01R-1858-07	TCGA-44-6145-11A-01R-1858-07	TCGA-44-6144-11A-01R-1755-07	TCGA-50-5939-11A-01R-1628-07	TCGA-50-5935-11A-01R-1858-07	TCGA-91-6829-11A-01R-1858-07	TCGA-55-6978-11A-01R-1949-07	TCGA-55-6981-11A-01R-1949-07	TCGA-44-2661-11A-01R-1758-07	TCGA-38-4627-11A-01R-1758-07	TCGA-55-6971-11A-01R-1949-07	TCGA-55-6975-11A-01R-1949-07	TCGA-50-5932-11A-01R-1755-07	TCGA-38-4626-11A-01R-1758-07	TCGA-49-6761-11A-01R-1949-07	TCGA-44-6776-11A-01R-1858-07	TCGA-44-2662-11A-01R-1758-07	TCGA-44-6777-11A-01R-1858-07	TCGA-55-6970-11A-01R-1949-07	TCGA-38-4632-11A-01R-1755-07	TCGA-49-4512-11A-01R-1858-07	TCGA-44-6148-11A-01R-1858-07	TCGA-50-5930-11A-01R-1755-07	TCGA-55-6969-11A-01R-1949-07	TCGA-91-6836-11A-01R-1858-07	TCGA-44-2657-11A-01R-1758-07	TCGA-50-5931-11A-01R-1858-07	TCGA-44-6146-11A-01R-1858-07	TCGA-44-3396-11A-01R-1758-07	TCGA-50-6595-11A-01R-1858-07	TCGA-44-2655-11A-01R-1758-07	TCGA-44-5645-11A-01R-1628-07	TCGA-44-2668-11A-01R-1758-07	TCGA-49-6745-11A-01R-1858-07	TCGA-44-3398-11B-01R-1758-07	TCGA-55-6968-11A-01R-1949-07	TCGA-55-6984-11A-01R-1949-07
BIOCARTA_GLYCOLYSIS_PATHWAY	0.949055	0.953547	0.94637	0.938866	0.955014	0.946124	0.958288	0.946768	0.957699	0.944064	0.954668	0.928169	0.959577	0.960535	0.959363	0.960472	0.960405	0.976772	0.952814	0.952967	0.969625	0.947757	0.955811	0.946807	0.955981	0.959027	0.95314	0.948354	0.963815	0.965843	0.941202	0.955705	0.928487	0.948249	0.960959	0.956492	0.957631	0.967748	0.94895	0.953362	0.961685	0.951734	0.964031	0.951954	0.983137	0.931891	0.959084	0.968575	0.954179
HALLMARK_GLYCOLYSIS	0.656758	0.664324	0.700064	0.662685	0.673317	0.663664	0.678466	0.670642	0.682916	0.666065	0.684858	0.698879	0.688034	0.688175	0.682695	0.6749	0.689646	0.679536	0.681071	0.664185	0.68601	0.705743	0.668995	0.676832	0.685513	0.698805	0.682427	0.678607	0.685381	0.694175	0.665866	0.687042	0.700446	0.676732	0.689624	0.669864	0.673623	0.689745	0.665035	0.670505	0.694957	0.661865	0.683646	0.66934	0.710294	0.688468	0.690873	0.691044	0.678071
REACTOME_GLYCOLYSIS	0.669073	0.651984	0.676389	0.672283	0.664542	0.677702	0.668018	0.657536	0.677393	0.636101	0.666597	0.672606	0.678169	0.679211	0.679746	0.675171	0.671835	0.687593	0.664616	0.66389	0.675625	0.681984	0.669725	0.681589	0.679957	0.677606	0.671535	0.678641	0.675479	0.675937	0.668848	0.678576	0.659679	0.64947	0.682147	0.671201	0.680023	0.683437	0.672988	0.675771	0.674684	0.660688	0.670688	0.666858	0.702957	0.656919	0.662815	0.681845	0.663646
REACTOME_REGULATION_OF_GLYCOLYSIS_BY_FRUCTOSE_2_6_BISPHOSPHATE_METABOLISM	0.682315	0.64971	0.671593	0.683489	0.655257	0.671859	0.681043	0.671316	0.678969	0.623137	0.656353	0.663242	0.6769	0.670307	0.674526	0.6713	0.675769	0.690698	0.669445	0.673519	0.664518	0.6479	0.679404	0.67524	0.677192	0.676361	0.680799	0.684129	0.697548	0.664907	0.668625	0.67173	0.656533	0.654234	0.684909	0.674643	0.695544	0.679057	0.674013	0.678046	0.683388	0.656755	0.654332	0.659363	0.692698	0.646634	0.651861	0.672283	0.673022
WP_AEROBIC_GLYCOLYSIS	0.913661	0.913755	0.943499	0.913649	0.924263	0.918904	0.917052	0.920532	0.920381	0.925189	0.930474	0.929075	0.924859	0.922731	0.927194	0.919589	0.932045	0.928921	0.929517	0.912019	0.928337	0.922433	0.916381	0.91847	0.921043	0.935688	0.944004	0.914791	0.925847	0.93621	0.915111	0.938675	0.916552	0.923914	0.92317	0.918265	0.926211	0.943696	0.917524	0.914694	0.937638	0.920923	0.93333	0.9199	0.947348	0.919293	0.94517	0.929731	0.919023
WP_GLYCOLYSIS_IN_SENESCENCE	0.917611	0.910947	0.925044	0.915568	0.909542	0.917878	0.913855	0.905095	0.923192	0.901678	0.924812	0.918721	0.921896	0.909728	0.923691	0.919726	0.927235	0.929922	0.913564	0.909093	0.91488	0.92477	0.919989	0.923834	0.926304	0.917001	0.930351	0.928931	0.913147	0.928236	0.911782	0.928432	0.913251	0.917321	0.922469	0.917621	0.922344	0.9258	0.918095	0.918242	0.918471	0.917158	0.922936	0.913963	0.927485	0.9148	0.921194	0.923569	0.905828
WP_HIF1A_AND_PPARG_REGULATION_OF_GLYCOLYSIS	0.795591	0.779038	0.888338	0.855859	0.827786	0.844559	0.820348	0.81352	0.841386	0.794503	0.856997	0.878655	0.855947	0.84051	0.815745	0.850256	0.832247	0.857276	0.837446	0.839811	0.833085	0.854956	0.840343	0.816388	0.821235	0.907081	0.865009	0.802597	0.836735	0.844253	0.781589	0.773584	0.844094	0.805659	0.83426	0.821903	0.858666	0.855835	0.829939	0.783414	0.856084	0.815777	0.82597	0.812469	0.883784	0.840836	0.859065	0.847857	0.824597
GOBP_LACTATE_TRANSMEMBRANE_TRANSPORT	0.346094	0.391212	0.447502	0.368464	0.300809	0.44773	0.406678	0.356003	0.405127	0.30864	0.401742	0.434836	0.346463	0.383634	0.412557	0.365007	0.394179	0.417184	0.359824	0.342421	0.396294	0.500711	0.388526	0.414778	0.408179	0.432007	0.40045	0.366329	0.464496	0.440777	0.415114	0.437579	0.434807	0.347564	0.411043	0.383825	0.37325	0.388621	0.395918	0.406983	0.423026	0.359845	0.359891	0.324901	0.445748	0.364035	0.458308	0.43986	0.341327
GOMF_LACTATE_DEHYDROGENASE_ACTIVITY	0.2824	0.317564	0.253836	0.37699	0.323218	0.353714	0.384309	0.350345	0.473256	0.464945	0.308488	0.341769	0.371085	0.329802	0.472929	0.45452	0.458632	0.425176	0.348456	0.372148	0.422557	0.153928	0.456741	0.202481	0.37333	0.349017	0.333592	0.369729	0.328072	0.25717	0.418942	0.368998	0.403259	0.291044	0.44964	0.37954	0.477923	0.21175	0.391682	0.354219	0.342504	0.317962	0.335367	0.346641	0.337441	0.365492	0.31556	0.5077	0.484982
GOMF_LACTATE_TRANSMEMBRANE_TRANSPORTER_ACTIVITY	0.258159	0.289448	0.375671	0.308565	0.208037	0.362572	0.307687	0.279662	0.315854	0.20202	0.306266	0.370152	0.280483	0.300375	0.315393	0.315891	0.308474	0.325922	0.2624	0.28716	0.315383	0.435241	0.290811	0.330673	0.328592	0.364763	0.318677	0.277947	0.409031	0.358449	0.310364	0.354409	0.342648	0.249827	0.339728	0.280291	0.264535	0.287084	0.338156	0.310144	0.333938	0.274933	0.303936	0.255204	0.368536	0.289637	0.361574	0.357981	0.242641
HP_ABNORMAL_LACTATE_DEHYDROGENASE_LEVEL	0.659744	0.659536	0.681199	0.681232	0.649187	0.681673	0.682562	0.669344	0.682389	0.64983	0.669872	0.654468	0.669451	0.679639	0.684756	0.683243	0.68219	0.672145	0.659334	0.672261	0.681243	0.677604	0.672061	0.682196	0.676553	0.679087	0.676837	0.676322	0.68341	0.683499	0.682173	0.688322	0.648257	0.670205	0.683968	0.678519	0.685421	0.672322	0.680513	0.680209	0.680872	0.675576	0.669047	0.669917	0.687104	0.640919	0.670163	0.668057	0.651824
HP_INCREASED_CIRCULATING_LACTATE_DEHYDROGENASE_CONCENTRATION	0.650262	0.655355	0.683218	0.686434	0.638725	0.681187	0.692647	0.663736	0.676731	0.642254	0.672337	0.643756	0.662708	0.682516	0.68099	0.675213	0.677985	0.679982	0.654137	0.669726	0.675244	0.671509	0.667143	0.682169	0.666954	0.686416	0.666805	0.669625	0.677494	0.677873	0.682573	0.693316	0.645365	0.668258	0.678024	0.683892	0.683229	0.667866	0.680522	0.672236	0.676201	0.665523	0.655135	0.659093	0.689799	0.632108	0.662036	0.664915	0.640853
HP_INCREASED_SERUM_LACTATE	0.683968	0.682293	0.712586	0.672136	0.691483	0.689586	0.684914	0.686129	0.677268	0.705745	0.719816	0.725771	0.701478	0.702158	0.70847	0.680495	0.688497	0.731907	0.685279	0.682761	0.687561	0.715773	0.682371	0.693263	0.691399	0.718708	0.697928	0.702582	0.688531	0.701441	0.677682	0.721339	0.7231	0.688219	0.70544	0.695264	0.701127	0.709159	0.694331	0.682213	0.678254	0.696566	0.689001	0.69301	0.703489	0.720786	0.714561	0.714605	0.717262
[truncated: 545 more columns]

## Sheet: Sheet5
Supplementary Data5: WGCNA results of candidate modules.
probes	moduleColor
HS3ST6	blue
ADCY8	blue
ZNF577	blue
S100A14	blue
ALDH3B2	blue
FOXJ2	blue
GATA6	blue
DHODH	blue
POU1F1	blue
PEX14	blue
KCNS2	blue
FRK	blue
F12	blue
PKNOX2	blue
DGKG	blue
AKT1	blue
NAT9	blue
NFASC	blue
FSCN3	blue
C9orf43	blue
TBC1D13	blue
NR2F2	blue
GALNT3	blue
CLEC14A	blue
SLC32A1	blue
THAP4	blue
EPS8L1	blue
TSSK4	blue
SPRN	blue
NUP54	blue
SNHG10	blue
MRPL17	blue
PCDHB15	blue
KRTAP4-4	blue
ABR	blue
AMMECR1	blue
KLF10	blue
NPTXR	blue
SLC27A6	blue
SELE	blue
KIF2B	blue
ZNF614	blue
MRPL14	blue
RGS13	blue
ZP4	blue
POLR3G	blue
NTSR2	blue
MAP3K12	blue
HDAC4	blue
FPGS	blue
SLC25A24	blue
KCNB2	blue
PNN	blue
PPIG	blue
ZNF672	blue
TSEN54	blue
DHX38	blue
SPINK6	blue
CFD	blue
MMRN2	blue
KCNC4	blue
ALKBH4	blue
LGI1	blue
RBPMS2	blue
DENND1B	blue
TAF4	blue
ADM2	blue
PDZD11	blue
ANGPTL1	blue
DKK3	blue
VEGFA	blue
HYAL2	blue
EML4	blue
C1orf35	blue
GUCA1B	blue
WFDC3	blue
EGFL7	blue
PPIA	blue
PFKFB1	blue
SCFD1	blue
TSPAN15	blue
MAT1A	blue
DSC1	blue
CYP2U1	blue
TRIP4	blue
PCDHGB7	blue
ANGPT1	blue
ZNF212	blue
NDUFS1	blue
OR10A3	blue
LEMD2	blue
GATA1	blue
SOSTDC1	blue
NAV2	blue
TFB1M	blue
ZMYM3	blue
IL1R1	blue
CCHCR1	blue
ZC3HAV1L	blue
TIPRL	blue
FAM98C	blue
OSBPL5	blue
CA4	blue
EXOSC4	blue
GFRA2	blue
STAR	blue
SYN2	blue
SLC22A11	blue
POFUT2	blue
ZNF485	blue
NAT10	blue
NLK	blue
SDHD	blue
XPR1	blue
ZCCHC8	blue
CBR3	blue
TMCO3	blue
ZNF646	blue
LUZP4	blue
FABP7	blue
MON1A	blue
C17orf75	blue
INHBB	blue
YWHAE	blue
BTNL2	blue
LIN7B	blue
OSMR	blue
ZNF654	blue
VAT1	blue
RAI14	blue
SLC22A18AS	blue
GALM	blue
CFH	blue
MYO15A	blue
PCSK9	blue
PPP1R14D	blue
DCX	blue
SLC5A3	blue
C1orf50	blue
SLC39A4	blue
OR4D1	blue
MASP1	blue
ZCCHC17	blue
TAF6	blue
KLF13	blue
LAMP3	blue
GALNTL5	blue
PRPS1L1	blue
FGF2	blue
NIPA1	blue
ARC	blue
CTBP1	blue
HPS4	blue
HMGB3	blue
FAM24B	blue
COMMD10	blue
SMYD3	blue
ETV2	blue
ZNF649	blue
KCNA7	blue
NSDHL	blue
GDAP2	blue
STMN4	blue
ITPKC	blue
C1orf115	blue
DMRTB1	blue
DEFA4	blue
SLC39A11	blue
CD2AP	blue
ARMC9	blue
MORC2	blue
RYBP	blue
SYNPO2L	blue
PPY	blue
XYLT2	blue
CNOT3	blue
DGKQ	blue
PCDH17	blue
NCOA2	blue
TAS1R1	blue
FOXRED1	blue
NPTN	blue
IGSF10	blue
OGFOD2	blue
RABGGTB	blue
SOX8	blue
LIPI	blue
HEBP1	blue
PRSS22	blue
ABHD1	blue
SEC24D	blue
NMUR1	blue
BIK	blue
TNFSF18	blue
KLF17	blue
PPM1J	blue
RBM33	blue
HRG	blue
THBD	blue
SCN10A	blue
COX4I2	blue
SCN4B	blue
CLDN16	blue
MYH8	blue
ZNF572	blue
SLC35C2	blue
PEX16	blue
PURG	blue
PSORS1C1	blue
IRX1	blue
FAM53B	blue
CUL1	blue
REEP3	blue
LAMB3	blue
DIO3	blue
OR51M1	blue
SOX14	blue
TNR	blue
SH3GL2	blue
DCHS2	blue
NDUFB1	blue
OR1G1	blue
AGXT2	blue
ADCY1	blue
MRPL46	blue
CLN8	blue
FMO2	blue
PSMD5	blue
THUMPD3	blue
G6PC	blue
TPH1	blue
VPS4B	blue
USP28	blue
SOX17	blue
SKIV2L	blue
REEP6	blue
GRINA	blue
PHKG2	blue
FABP2	blue
HOMER1	blue
TRIM37	blue
ZNF451	blue
PCDH10	blue
NOG	blue
POU6F1	blue
TIE1	blue
SDAD1	blue
CRY1	blue
FKBP6	blue
COLEC11	blue
LAMB2	blue
TAS2R13	blue
NLGN1	blue
IGSF22	blue
ESCO1	blue
PCDHB4	blue
RPL36A	blue
EIF4E	blue
STARD4	blue
ITSN1	blue
DNAL4	blue
CC2D1A	blue
CNOT6	blue
AGRN	blue
MYOG	blue
BAMBI	blue
NUDT4	blue
GDAP1	blue
ADCY4	blue
NLN	blue
LYNX1	blue
TP53INP1	blue
PEX6	blue
BCORL1	blue
SNAPC1	blue
PMM2	blue
TNNI1	blue
CLCN2	blue
PRPF39	blue
FAM9C	blue
NUBP2	blue
SLC2A4RG	blue
CYC1	blue
ADAM18	blue
GPR135	blue
SCRT1	blue
LZTR1	blue
IMPACT	blue
EVC2	blue
ZSCAN2	blue
TMED10	blue
SEMA3G	blue
E2F5	blue
DHCR7	blue
SPINK7	blue
GRIA4	blue
KRT4	blue
PRPF38A	blue
HMGN1	blue
CACNA1H	blue
UTP15	blue
GIPC1	blue
WDR25	blue
IER2	blue
PDHX	blue
TMEM41A	blue
ABCA2	blue
CPEB1	blue
PDHA1	blue
LHX1	blue
SLIT1	blue
KCNH6	blue
MYH11	blue
FER	blue
PRKAR1B	blue
TEX261	blue
ETNK2	blue
RPIA	blue
NUDC	blue
FAIM2	blue
ALG14	blue
ZFAND1	blue
SYCN	blue
MRPS34	blue
TAS2R10	blue
USP39	blue
ATP6V1D	blue
BRWD3	blue
PTPN21	blue
TMEM14A	blue
NANOS2	blue
TFAP2E	blue
CEBPZ	blue
SH3GL3	blue
HMBS	blue
MEIS2	blue
ALOXE3	blue
ODF3L1	blue
MAL	blue
PHF20	blue
MRPS18A	blue
NTF3	blue
FZD9	blue
HCRT	blue
CFHR5	blue
OSGIN1	blue
RCOR1	blue
CALML6	blue
IGHMBP2	blue
DPYSL2	blue
RGS2	blue
OR10C1	blue
COL27A1	blue
MRM1	blue
GNG11	blue
RGS17	blue
ZNF517	blue
PELI3	blue
VN1R2	blue
RAPSN	blue
ZNF268	blue
DEFA5	blue
MS4A2	blue
BCS1L	blue
NFKBIL1	blue
ZNF586	blue
LRP5L	blue
GRIN2C	blue
METTL7B	blue
FAM47B	blue
FOSB	blue
ADH1A	blue
CPNE4	blue
KLHL7	blue
TRAPPC6A	blue
N4BP2	blue
NYX	blue
FLYWCH1	blue
KIAA1841	blue
MTMR9	blue
TAS2R4	blue
PHYHIPL	blue
CHRAC1	blue
DGCR5	blue
MINPP1	blue
GBA2	blue
LRRN3	blue
MAPKBP1	blue
ODF4	blue
ATN1	blue
ADAMTS15	blue
GAK	blue
ADAMTS9	blue
PTP4A3	blue
MYLK2	blue
ACVRL1	blue
ZHX2	blue
TRPM1	blue
KCNC3	blue
HDHD3	blue
F2RL3	blue
OR2B2	blue
TTF1	blue
TAF15	blue
RPE	blue
CIAO1	blue
TRUB1	blue
CALCRL	blue
ATG16L1	blue
TGFBR3	blue
SLC25A10	blue
FECH	blue
DOLPP1	blue
STYK1	blue
PPP1R15A	blue
LMOD3	blue
SLC22A2	blue
FUT3	blue
NDUFC1	blue
HIRA	blue
NRIP3	blue
PKLR	blue
TCF20	blue
SUB1	blue
TMEM47	blue
MARK2	blue
BAALC	blue
HYAL3	blue
IQCC	blue
RPL34	blue
INSIG2	blue
NR5A2	blue
SRMS	blue
IFNB1	blue
OR2S2	blue
GAN	blue
PLEKHA4	blue
SPZ1	blue
DLEU1	blue
GTPBP6	blue
TFCP2	blue
PSIP1	blue
SOX2	blue
COLEC12	blue
CRH	blue
GOT1	blue
EIF5	blue
SLC35D1	blue
GSTM5	blue
TRIT1	blue
KRIT1	blue
P4HA1	blue
TAAR2	blue
CDC14A	blue
ZNF7	blue
PPFIA4	blue
SCARA3	blue
ATIC	blue
LMO1	blue
ATF3	blue
MBTPS2	blue
CSTB	blue
USP45	blue
ITGA6	blue
ZSWIM1	blue
TSNARE1	blue
DUSP26	blue
NEU1	blue
CEP72	blue
C14orf119	blue
MS4A6E	blue
NT5E	blue
SLC19A3	blue
PTMS	blue
PITPNA	blue
KRTAP1-3	blue
KRT7	blue
MTNR1A	blue
FHL1	blue
PRG3	blue
MYLPF	blue
CEACAM7	blue
SMR3A	blue
PTPN5	blue
PPBP	blue
TBC1D16	blue
SDC4	blue
ZNF696	blue
OPRD1	blue
SNAP23	blue
LRRC14	blue
NR4A3	blue
BMPER	blue
ARNT2	blue
DLAT	blue
SLC30A1	blue
POP5	blue
TRIP10	blue
COPG2	blue
DES	blue
MAP1LC3C	blue
WDR24	blue
BCAN	blue
HTATSF1	blue
KSR1	blue
ACVR2B	blue
ZC3H3	blue
ADRA2B	blue
TUBGCP2	blue
HNF4A	blue
JAK1	blue
SLC36A4	blue
CHRNB1	blue
FBXW8	blue
PKD1L1	blue
AK2	blue
GCDH	blue
VPS37C	blue
MRPL50	blue
PIGL	blue
KCNG3	blue
CAPN10	blue
PPP3CB	blue
SNRPB2	blue
COIL	blue
GPR17	blue
PDE5A	blue
G6PC3	blue
LSM14B	blue
RUNX1T1	blue
MAP1LC3B	blue
HINT3	blue
FAM50A	blue
SLC39A7	blue
HPS3	blue
ZMYND8	blue
RRAS	blue
ASXL2	blue
C1GALT1C1	blue
XRCC6	blue
ZNF408	blue
MLX	blue
GDI1	blue
RPL12	blue
CAPZA2	blue
PI16	blue
EEF1E1	blue
IL1RL1	blue
CFHR2	blue
DOCK6	blue
PLEKHG4	blue
SPTY2D1	blue
ABCG8	blue
MED12	blue
COX6C	blue
CHRD	blue
CALR3	blue
TUSC2	blue
HIGD1B	blue
LCN6	blue
UGDH	blue
PRLHR	blue
GLRA3	blue
NDUFA7	blue
RDH16	blue
SMPDL3B	blue
TMF1	blue
CIC	blue
SIPA1L1	blue
KLF2	blue
HPX	blue
SRPX	blue
TFAP4	blue
ILK	blue
RAB3D	blue
MYH7B	blue
UNC5CL	blue
ADAMTS13	blue
ROPN1	blue
PALM	blue
DPPA5	blue
VSX1	blue
LOXHD1	blue
MAP3K6	blue
ELMOD2	blue
GTF3C1	blue
GSTCD	blue
MYH10	blue
SAG	blue
DDX31	blue
SNRK	blue
FOXF1	blue
DLL4	blue
OSR1	blue
TLK2	blue
RSPO1	blue
ZFP90	blue
ZNF599	blue
MRPL30	blue
ZNF718	blue
DTWD2	blue
ATP1B2	blue
SLCO2A1	blue
NOL6	blue
ARHGEF18	blue
GLRB	blue
PARK7	blue
PCDHB11	blue
ZC3H12B	blue
OR51B6	blue
USP46	blue
C2orf16	blue
ZNF781	blue
ZNF41	blue
SIX2	blue
SLC10A3	blue
SLIT3	blue
PDK2	blue
HSPA4	blue
ZNF2	blue
PLEKHA7	blue
CXorf38	blue
CCND1	blue
ACIN1	blue
EXOC4	blue
PDZD4	blue
INSIG1	blue
ABCA6	blue
SYNPO	blue
NEDD4	blue
DSCR10	blue
PROC	blue
LGALS3BP	blue
RBM12B	blue
ATP2B3	blue
LMBRD2	blue
SLC26A6	blue
ZNF326	blue
RIMS4	blue
TRNT1	blue
F2RL2	blue
OPCML	blue
EIF1B	blue
SEMA3B	blue
SLC8A2	blue
TCEA2	blue
EMCN	blue
SOCS2	blue
GFM2	blue
RAG2	blue
NEUROD4	blue
ULBP3	blue
ZFP37	blue
AMOTL2	blue
HTR1E	blue
PCDH15	blue
MAML1	blue
TAS2R9	blue
RABEP2	blue
TRIM35	blue
RAB3C	blue
TEX264	blue
UCKL1	blue
OTC	blue
ZNF471	blue
ARL2	blue
TUB	blue
UBE2G2	blue
TLK1	blue
BEX1	blue
ACTL7A	blue
MRPL39	blue
TLX1	blue
TATDN1	blue
GLI1	blue
JDP2	blue
AP4E1	blue
GNG3	blue
TAL1	blue
MKRN1	blue
MUC20	blue
PGLS	blue
POU6F2	blue
ARHGAP17	blue
TMEM87B	blue
MC5R	blue
AQP11	blue
SYT8	blue
CYP3A4	blue
HERC4	blue
MRPL49	blue
PPP1R3A	blue
SLC25A2	blue
ZNF691	blue
CRYBA1	blue
C7	blue
RPUSD2	blue
UBAP1	blue
DMAP1	blue
PCDHB7	blue
FBXO4	blue
ATE1	blue
STX16	blue
KLC2	blue
C1orf74	blue
RGS7	blue
SNX5	blue
SLC38A2	blue
ZNF354A	blue
FASTK	blue
APH1B	blue
CCDC85A	blue
FOXR1	blue
FOXD2	blue
KLHL3	blue
ZSWIM4	blue
UPK1A	blue
INSRR	blue
GABRQ	blue
BRMS1L	blue
ZNF449	blue
NDN	blue
PLCXD3	blue
CCNC	blue
MYH3	blue
CHID1	blue
PCDHB13	blue
PRSS2	blue
IGFBPL1	blue
ACTR10	blue
GPR20	blue
DKK4	blue
MYO18B	blue
ASF1A	blue
GK2	blue
GFER	blue
IL25	blue
CRABP2	blue
MRPL40	blue
TCEA1	blue
RHBG	blue
SEC24C	blue
TLL1	blue
TMEM69	blue
TOP1	blue
FUT8	blue
STX18	blue
ALG2	blue
MPDZ	blue
PDE2A	blue
ZNF235	blue
MINK1	blue
TRDN	blue
RAMP2	blue
CSN3	blue
CASKIN2	blue
CYP20A1	blue
GABRA4	blue
IGSF1	blue
MPP6	blue
TM2D2	blue
PRDM10	blue
G6PD	blue
VLDLR	blue
RPL26L1	blue
HPSE2	blue
REM1	blue
RPA1	blue
CAV1	blue
PRDM12	blue
PCDHA2	blue
UBOX5	blue
ING4	blue
SLITRK2	blue
SCARA5	blue
PABPC1	blue
DYNLL2	blue
CHGA	blue
ZFP36	blue
ALG8	blue
SLC35F2	blue
TPH2	blue
TMPRSS5	blue
GPA33	blue
STX1A	blue
CHRDL1	blue
INSC	blue
CSRP2	blue
INPPL1	blue
PRRT3	blue
MRPL33	blue
ESAM	blue
SLC26A3	blue
SMAD7	blue
CTAGE1	blue
NARS2	blue
KIAA0355	blue
TMOD3	blue
MRPL20	blue
XKR4	blue
PRPH	blue
DDX4	blue
CYP11A1	blue
CYP1A2	blue
HTR5A	blue
SCN5A	blue
ZNF808	blue
RBMS2	blue
NGDN	blue
ALPP	blue
TMEM102	blue
MAP3K11	blue
SUPT5H	blue
BATF	blue
ALG12	blue
BRF2	blue
PIK3R1	blue
SARS2	blue
NEIL2	blue
SULT1E1	blue
CHL1	blue
MYBBP1A	blue
CASKIN1	blue
TRAF2	blue
APEH	blue
OR2L13	blue
WDR34	blue
GABARAP	blue
RNASE7	blue
SREBF2	blue
FXN	blue
PTGIR	blue
RECQL5	blue
C17orf80	blue
FOXF2	blue
PYGM	blue
CHMP4B	blue
OSGEPL1	blue
PDE7B	blue
ANAPC10	blue
NLE1	blue
DACH1	blue
SYNGR2	blue
CCR3	blue
SLC2A11	blue
RDH11	blue
RNPS1	blue
FMO3	blue
ELK4	blue
RBX1	blue
RRS1	blue
SYT14	blue
TYRO3P	blue
HSD17B1	blue
SYNPO2	blue
DFFB	blue
ZDHHC1	blue
PLSCR2	blue
DNAJC18	blue
MRGPRX4	blue
PGR	blue
ART4	blue
RHOD	blue
NEUROG1	blue
RSPRY1	blue
TAX1BP1	blue
RAD1	blue
CABP7	blue
PDHB	blue
DEPDC4	blue
HTR3C	blue
OTUB2	blue
PGAM2	blue
ATG4B	blue
ZNF169	blue
DDX59	blue
GABRB2	blue
CDH8	blue
NUP214	blue
UCN3	blue
FCN2	blue
SNAPC3	blue
ZNF28	blue
SP5	blue
PAIP1	blue
RAB6A	blue
CSNK1G3	blue
DND1	blue
PGLYRP2	blue
LARP4	blue
MS4A3	blue
ERGIC3	blue
GRIA2	blue
NSUN6	blue
DHX34	blue
SPATA21	blue
USP32	blue
MMRN1	blue
ANKAR	blue
FAM43A	blue
CIAPIN1	blue
POU2F1	blue
CUBN	blue
RGS5	blue
LDB3	blue
EXOSC5	blue
IL19	blue
ZNF275	blue
SLC9A8	blue
TRIM6	blue
GAST	blue
B4GALT7	blue
LAMC3	blue
ZNF575	blue
FGFR4	blue
SGK2	blue
ASZ1	blue
SPRY1	blue
UBN1	blue
SNTB2	blue
NPR2	blue
ZNF622	blue
PDIA4	blue
HCRTR2	blue
KCNIP3	blue
PRSS21	blue
WDR3	blue
TNNI2	blue
SEZ6L	blue
PSME4	blue
RBP7	blue
WFDC10B	blue
GTF2B	blue
PCDHGA3	blue
DCP1B	blue
SLC25A31	blue
ZNF721	blue
PXN	blue
ITIH5	blue
SLC34A1	blue
NTHL1	blue
XKR8	blue
ASPA	blue
FUT9	blue
SNAP91	blue
UEVLD	blue
PDK4	blue
TBX3	blue
EME2	blue
TACR1	blue
HGS	blue
XDH	blue
HGF	blue
AQP8	blue
MTRF1	blue
TRHDE	blue
BRF1	blue
P2RX2	blue
TRIM25	blue
MTMR4	blue
CTH	blue
GRIK4	blue
CYP7B1	blue
GPRC5B	blue
MYNN	blue
SRD5A1	blue
BRDT	blue
ATP6V1C1	blue
LYZL4	blue
HSPA2	blue
NEFH	blue
STK25	blue
DDX28	blue
C3orf14	blue
XCR1	blue
GUK1	blue
ACOT11	blue
NUP98	blue
XKR6	blue
NNAT	blue
ZBTB33	blue
EGR3	blue
CHML	blue
PSG9	blue
ZNF655	blue
SPTLC2	blue
USP26	blue
DDX43	blue
PRKG2	blue
HCG4	blue
SYMPK	blue
RNF150	blue
HNF4G	blue
SLC12A4	blue
SLC38A3	blue
IL5	blue
WDR4	blue
EGR1	blue
FGFRL1	blue
EPHB4	blue
TMEM25	blue
GJA4	blue
TRAF7	blue
RPP14	blue
KCTD16	blue
ANKRD40	blue
SLC25A34	blue
LSAMP	blue
AP4S1	blue
GTPBP10	blue
RBM41	blue
ZMYM1	blue
CACNA1F	blue
WNT7B	blue
PIK3R3	blue
FAM3A	blue
TACSTD2	blue
PAPSS1	blue
SMR3B	blue
PDE1C	blue
ARMCX1	blue
CCDC43	blue
ZNF579	blue
DUS3L	blue
TPD52	blue
ZNF526	blue
GNAO1	blue
TUBA8	blue
RSRC2	blue
ARMC1	blue
IL1F10	blue
MAS1L	blue
BAZ1B	blue
SLFN13	blue
PSEN1	blue
PSD2	blue
MGP	blue
ZNF468	blue
GMEB2	blue
FSHR	blue
TRIM62	blue
TTLL2	blue
NDUFV1	blue
EEF2	blue
ZNF740	blue
PDYN	blue
LMLN	blue
C8B	blue
NDUFB11	blue
ZBTB7B	blue
LPAL2	blue
LALBA	blue
ABRA	blue
USP11	blue
POLR2F	blue
TEX14	blue
ALKBH1	blue
TRIM55	blue
CNTN4	blue
ADAM7	blue
SDK2	blue
HABP4	blue
LBH	blue
KCNA4	blue
GYPE	blue
REEP1	blue
TUSC1	blue
SLC45A3	blue
CUL7	blue
AOC3	blue
CHCHD4	blue
NMUR2	blue
ZNF341	blue
COG8	blue
C11orf42	blue
RNF122	blue
ANKRD1	blue
NOX5	blue
MRPL18	blue
CORO2B	blue
TMEM63C	blue
ZNF419	blue
RNF148	blue
PCDHB5	blue
FBXO46	blue
BRD9	blue
GNB5	blue
PCTP	blue
MPZ	blue
SH2D3A	blue
HSCB	blue
TINAGL1	blue
ATP2B1	blue
CBFA2T2	blue
ONECUT2	blue
MAN1B1	blue
OR12D2	blue
HSPH1	blue
NFXL1	blue
HYOU1	blue
KLRG2	blue
C1GALT1	blue
RNF43	blue
PHF21B	blue
MRPL38	blue
IGF2R	blue
PCDHB12	blue
PORCN	blue
BNIP3	blue
IL33	blue
GPR75	blue
NFIB	blue
NPHP4	blue
TMEM68	blue
ARHGAP6	blue
ERCC8	blue
GGCX	blue
ZNF587	blue
ALG9	blue
NR4A2	blue
ZNF559	blue
GBF1	blue
ZNRF2	blue
NOTCH1	blue
ITPKB	blue
MAMDC4	blue
ATP6V1G2	blue
LRCH1	blue
MRAP	blue
TALDO1	blue
THOC1	blue
MYOD1	blue
PCDHGA8	blue
ROR1	blue
DEGS1	blue
MICA	blue
SYNGR1	blue
ATP1A2	blue
FLG2	blue
OPLAH	blue
STRN	blue
CST9L	blue
DNASE1L1	blue
NFYA	blue
SPINK2	blue
DIRAS1	blue
ROBO4	blue
TPMT	blue
MXI1	blue
DDX20	blue
NRIP2	blue
USP42	blue
GEMIN5	blue
TRMU	blue
SLC37A3	blue
PEAR1	blue
GUCY2F	blue
METTL1	blue
CCDC27	blue
CSF3	blue
WDR70	blue
RANBP10	blue
SUPT3H	blue
SASH1	blue
OPRL1	blue
VIP	blue
PCBP2	blue
ACSBG2	blue
TYSND1	blue
SGCA	blue
AUP1	blue
SLC25A14	blue
EFNB1	blue
SLC4A1AP	blue
VPS41	blue
HOXA5	blue
COX7B	blue
SCARF1	blue
TSEN2	blue
CSDE1	blue
ZNF202	blue
ERCC2	blue
SLC2A2	blue
NRL	blue
DUS1L	blue
FES	blue
CRYGN	blue
DHX16	blue
ASCL1	blue
ARHGEF7	blue
MAP3K4	blue
CCKBR	blue
FABP4	blue
ITLN1	blue
AMIGO2	blue
DNAH11	blue
OR2F1	blue
AGTR2	blue
FAM47C	blue
NRF1	blue
ZDHHC23	blue
FAM122B	blue
PITPNM2	blue
F9	blue
TREM1	blue
SLIT2	blue
SLC27A4	blue
ABCA12	blue
MRPS28	blue
NRCAM	blue
FBXW9	blue
ADCK1	blue
IGSF11	blue
PPP2R1B	blue
SCGB2A2	blue
GRAMD1A	blue
CD300LG	blue
ACOT6	blue
JUNB	blue
CNTFR	blue
PROCA1	blue
DOCK3	blue
APOA1	blue
TMEM42	blue
LCMT1	blue
SYPL2	blue
SHANK3	blue
PDZD7	blue
COMMD4	blue
ZNF16	blue
ADRA1D	blue
KRTAP4-5	blue
HOXA7	blue
DPAGT1	blue
PPIL2	blue
SERINC1	blue
CSNK1D	blue
POLDIP3	blue
HMGCLL1	blue
MTG1	blue
PLEKHG1	blue
SHARPIN	blue
PARN	blue
SLC7A3	blue
SOX5	blue
KCTD6	blue
CLDN9	blue
PKD2	blue
MOGAT1	blue
TRIB1	blue
GABRA5	blue
DPYS	blue
MID1	blue
SERPINB2	blue
AQP1	blue
OR1D2	blue
FLT4	blue
HSF2	blue
TCERG1	blue
MRPL23	blue
GCAT	blue
OBP2A	blue
GFOD1	blue
MCL1	blue
PRELP	blue
MPP4	blue
CNNM4	blue
PHF6	blue
KLHDC4	blue
KCNT1	blue
DHX30	blue
TMIE	blue
AMELY	blue
C1QTNF2	blue
GEMIN7	blue
ABHD5	blue
ZDHHC5	blue
RANBP3L	blue
BPGM	blue
EDN1	blue
REG3A	blue
SLC8A3	blue
NXPH3	blue
SLC10A7	blue
VANGL2	blue
FADS3	blue
TMEM38A	blue
FBXL4	blue
POLR2K	blue
STYXL1	blue
NUDCD3	blue
LDLR	blue
CEP57	blue
POLM	blue
MOSPD2	blue
PODXL2	blue
NFE2L1	blue
NCOA4	blue
SLC6A3	blue
TTPA	blue
SPATA5	blue
TCP11L2	blue
TFAP2D	blue
OGDH	blue
DMBT1	blue
CRISP1	blue
ARMCX6	blue
TRPC5	blue
CCBE1	blue
FOXC2	blue
TMEM64	blue
CCDC127	blue
EPB42	blue
BRAF	blue
ZNF529	blue
FCF1	blue
ST8SIA5	blue
ACAA2	blue
ARMC7	blue
FBXL6	blue
DDX51	blue
DAB1	blue
ME3	blue
ATG10	blue
PRDM11	blue
OR5I1	blue
SMPD1	blue
TRPV4	blue
OSBPL10	blue
PGGT1B	blue
HR	blue
SYNGAP1	blue
PCDHB1	blue
CAMK2B	blue
C7orf26	blue
PPP2R5B	blue
PRMT7	blue
UBQLN2	blue
BMP6	blue
SCRIB	blue
BET1	blue
ZBTB8OS	blue
SCGB1D1	blue
IQCB1	blue
NEK4	blue
EPHB1	blue
GLYATL1	blue
GPC3	blue
PFN4	blue
ANGPTL7	blue
THAP8	blue
PPIE	blue
PIK3C2B	blue
ZIC5	blue
MYH6	blue
CHRM2	blue
ZNF354C	blue
WIPF3	blue
NTRK3	blue
TMEM100	blue
RHBDL2	blue
ZNF415	blue
MRPL43	blue
STK19	blue
SLC7A13	blue
KLF4	blue
TMEM123	blue
ZNF30	blue
ZMYM4	blue
EMID1	blue
INPP4A	blue
ASPH	blue
OPRM1	blue
MUTYH	blue
BCL2L13	blue
NAALAD2	blue
ZNF224	blue
ZDHHC4	blue
OR2K2	blue
POLB	blue
KCNA5	blue
PXMP2	blue
SCUBE1	blue
TRAF3IP2	blue
MAGEB6	blue
RIOK3	blue
KCNIP2	blue
HSPA12B	blue
POLR3B	blue
HRH3	blue
PXT1	blue
PHF20L1	blue
RNF125	blue
FPGT	blue
SLC25A43	blue
HOXD12	blue
EPAS1	blue
FKBP8	blue
PPP4R2	blue
LGI4	blue
BCR	blue
WNT9B	blue
NQO2	blue
DUS4L	blue
PITPNM1	blue
DHRS2	blue
LHX6	blue
PBX1	blue
HEY1	blue
USHBP1	blue
GPR12	blue
OSBP2	blue
PLXNB3	blue
ARSF	blue
SCN8A	blue
IL1RAP	blue
FREM1	blue
MRRF	blue
NAP1L5	blue
PDCD6	blue
SYT4	blue
TNNC2	blue
LGALS8	blue
GOLGA1	blue
ILKAP	blue
PIP5KL1	blue
NECAP1	blue
SCRG1	blue
ANXA9	blue
C10orf71	blue
TRIM42	blue
MYC	blue
KATNB1	blue
SPARCL1	blue
HMCN1	blue
ITGB4	blue
ZNF543	blue
VWA1	blue
SREBF1	blue
SNX24	blue
ITPR1	blue
FUBP1	blue
CYB561D2	blue
NES	blue
NDST1	blue
MRPS16	blue
KRT40	blue
RBP2	blue
C1D	blue
MAOB	blue
AGPAT1	blue
SCN3B	blue
EIF1	blue
COL4A6	blue
SLC20A2	blue
CKLF	blue
ARL1	blue
ZNF701	blue
ACHE	blue
CYLC1	blue
ARHGAP19	blue
MCC	blue
PANX3	blue
IDH3A	blue
TRAPPC6B	blue
TMED2	blue
FOXH1	blue
DCP1A	blue
ARAF	blue
EAF1	blue
SNRPN	blue
IL22	blue
KLF1	blue
LUC7L2	blue
FMNL2	blue
EDN2	blue
MYPN	blue
CRIPT	blue
F10	blue
HOXC13	blue
CBX6	blue
ELOVL2	blue
GATA2	blue
GTF3C4	blue
ZNF157	blue
TOMM34	blue
MANEAL	blue
CPSF6	blue
SYT16	blue
PAQR7	blue
ASB14	blue
C12orf40	blue
NOM1	blue
FRZB	blue
MAGEB3	blue
GSN	blue
ZPLD1	blue
FAHD2A	blue
PUS3	blue
PODXL	blue
HOXA4	blue
RAB38	blue
HMGB1	blue
NPBWR2	blue
INTS6	blue
TAS2R40	blue
ATPAF2	blue
TMEM79	blue
PABPC5	blue
SPATA22	blue
UGT2B4	blue
CAPN1	blue
PRKAG1	blue
RNF41	blue
ANKRD16	blue
DNAJC1	blue
LCE2B	blue
JMJD4	blue
CLDN4	blue
DOCK7	blue
OR10J1	blue
OIT3	blue
EBF3	blue
MYT1	blue
UBE2D4	blue
MAN2B2	blue
EHD2	blue
C15orf39	blue
FKBP1B	blue
BCCIP	blue
MRPS33	blue
EPHA10	blue
FBLN5	blue
UPB1	blue
TFAP2C	blue
NGFR	blue
CRYBB3	blue
ALDH1A1	blue
N4BP3	blue
MLLT10	blue
ZNF346	blue
TDRD1	blue
MYH7	blue
GOT2	blue
SCYL2	blue
GHR	blue
NUP160	blue
HESX1	blue
PAPPA	blue
CSN2	blue
ZNF600	blue
NPEPPS	blue
EIF4A2	blue
MED19	blue
TERF1	blue
HHIP	blue
GLP2R	blue
PLAC8	blue
PRPF18	blue
HSD3B2	blue
MEPE	blue
SLC19A1	blue
PAPSS2	blue
PYGB	blue
STARD13	blue
CLDN5	blue
NSUN5	blue
SYN3	blue
GUCY1A2	blue
AGBL1	blue
GNAZ	blue
AQP10	blue
RAMP1	blue
COX5B	blue
PGM5	blue
AVPR2	blue
FMR1NB	blue
BMP8B	blue
STOM	blue
BRPF3	blue
NPY5R	blue
SERPINC1	blue
DHX33	blue
ANK2	blue
CLNS1A	blue
NUDCD2	blue
DCLRE1A	blue
CDO1	blue
CA11	blue
PITPNM3	blue
ACO2	blue
RNF138	blue
CTTNBP2NL	blue
SLC41A2	blue
SCN2B	blue
GLRA2	blue
AP1S3	blue
BAZ1A	blue
METAP2	blue
CCT5	blue
EML1	blue
STAP2	blue
HEMGN	blue
HMBOX1	blue
DOK6	blue
ADRA2A	blue
EPHA3	blue
ABCG2	blue
CEP76	blue
SMURF1	blue
ZP2	blue
GABRA1	blue
MTMR6	blue
NUBPL	blue
KSR2	blue
NRG3	blue
DHX15	blue
IFRD2	blue
GPM6A	blue
UBE2H	blue
NKRF	blue
PAK1	blue
AGT	blue
KLC3	blue
SGCE	blue
CDH4	blue
YIPF2	blue
TNFAIP8L3	blue
ADAMTS8	blue
BTG1	blue
TMUB2	blue
THOC2	blue
CBLN2	blue
TMEM88	blue
DYNLT3	blue
USP37	blue
ZNF710	blue
FSHB	blue
PLCB4	blue
CYP1A1	blue
SLC5A8	blue
SMAD9	blue
SLC5A4	blue
NANOS1	blue
EFEMP1	blue
TPO	blue
CYHR1	blue
ZNF484	blue
PTER	blue
CREB3L3	blue
API5	blue
KLHL15	blue
ABCC10	blue
ANKRD46	blue
ENO2	blue
TAS2R16	blue
GAD1	blue
TTN	blue
SRFBP1	blue
ADRA1A	blue
CACNG7	blue
TUBGCP3	blue
UBE2W	blue
ZNF582	blue
GFRA1	blue
FGF16	blue
SALL4	blue
WNT8A	blue
FHL5	blue
TBCA	blue
LRRTM4	blue
CCDC91	blue
INTS1	blue
OR2H1	blue
VWF	blue
SMUG1	blue
DOC2A	blue
FEM1A	blue
NCAM2	blue
PPARG	blue
PTH	blue
PPRC1	blue
VPS37B	blue
SAFB	blue
IDE	blue
KLHL11	blue
EFNB2	blue
POLRMT	blue
ZNF350	blue
ZNF606	blue
LCE3D	blue
KIN	blue
GYS2	blue
C8orf33	blue
TAS2R1	blue
JAM2	blue
KRTAP13-1	blue
FOXB1	blue
MED12L	blue
BNIP1	blue
NNT	blue
THAP5	blue
SLC4A8	blue
ACY3	blue
KRTAP4-7	blue
SPATA16	blue
COG4	blue
SNX21	blue
ITIH3	blue
MRPL1	blue
SHH	blue
TOE1	blue
SPTBN1	blue
HIBADH	blue
GFI1B	blue
PCDHA5	blue
AGER	blue
PSPC1	blue
CHMP7	blue
SERPINA7	blue
MFSD3	blue
REPIN1	blue
IVNS1ABP	blue
TXNDC12	blue
TIRAP	blue
MCCC2	blue
CLEC1A	blue
LGALS13	blue
RBCK1	blue
QRICH2	blue
C6orf136	blue
HHLA3	blue
IFNA2	blue
HTATIP2	blue
FLNA	blue
UBE3B	blue
CRYGA	blue
GPR61	blue
PRKY	blue
ST6GALNAC3	blue
RAB27B	blue
NPAS2	blue
PHF14	blue
RHEB	blue
TINAG	blue
ZNF205	blue
FEZ2	blue
UBA52	blue
CPXCR1	blue
XAGE3	blue
GRASP	blue
DNAJC16	blue
ARMCX2	blue
CDH5	blue
LEPR	blue
SLCO1B1	blue
MPND	blue
GDPD5	blue
COMTD1	blue
NIPSNAP1	blue
SLC29A2	blue
ALG6	blue
FNTA	blue
TUBA1A	blue
PBX3	blue
KIF1B	blue
FGF21	blue
ZCRB1	blue
MRPL55	blue
ZNF689	blue
NPY6R	blue
HEYL	blue
RNF40	blue
B3GNT3	blue
MRPS21	blue
PNLIPRP1	blue
NSD1	blue
GRIK2	blue
CSTF1	blue
HDAC8	blue
BMP15	blue
ZNF254	blue
SQLE	blue
TAS2R39	blue
CDSN	blue
SETBP1	blue
C12orf57	blue
CAV2	blue
LMAN2	blue
HIRIP3	blue
BTF3	blue
LRFN2	blue
JAG1	blue
CACNG8	blue
NPPA	blue
ITGA7	blue
HSPB7	blue
DDX41	blue
CACNA1C	blue
LANCL2	blue
LIMS2	blue
ACTG2	blue
CBX4	blue
WFDC1	blue
KNG1	blue
OR6B1	blue
SLC43A2	blue
LMO4	blue
NOS1	blue
RBKS	blue
STATH	blue
ZMAT2	blue
PTPN23	blue
TSPYL4	blue
PLK3	blue
B3GNTL1	blue
CLDN17	blue
ZNF616	blue
CTSG	blue
KIAA1324L	blue
WDR55	blue
CDCA7L	blue
FRS2	blue
HEXA	blue
PLA2G4D	blue
SLC7A11	blue
RTN4R	blue
NGEF	blue
DNAJC12	blue
ABLIM3	blue
CTNNAL1	blue
KIF25	blue
UNC93B1	blue
TXNDC8	blue
LRRC4	blue
GPR6	blue
MORF4L1	blue
REG3G	blue
SLC39A3	blue
RPS29	blue
MLNR	blue
SEMG1	blue
KIFC2	blue
TMEM134	blue
TMEM61	blue
AIPL1	blue
SPTBN4	blue
LRIG2	blue
GCM1	blue
CHST8	blue
BMP5	blue
SI	blue
PAPOLG	blue
C8orf37	blue
CARD14	blue
PPP5C	blue
SPO11	blue
GSS	blue
TMED9	blue
ZNF135	blue
SMYD5	blue
MRPS18C	blue
CST8	blue
KCNT2	blue
NPHS1	blue
PCDH12	blue
SOX7	blue
DLD	blue
FGF4	blue
KRT19	blue
HMGB4	blue
TP53INP2	blue
CAND2	blue
KLHL22	blue
SYTL3	blue
TDRD6	blue
ADK	blue
SLC2A4	blue
SURF2	blue
SCD5	blue
INGX	blue
SNX22	blue
SPTAN1	blue
NOXA1	blue
LYPLA1	blue
C20orf144	blue
SPATA12	blue
TIGD7	blue
CC2D1B	blue
CAMK2N1	blue
GNG5	blue
MNT	blue
KCNJ8	blue
DEFB121	blue
VRK3	blue
AMZ2	blue
TCP11	blue
ZNF426	blue
CNNM1	blue
GPR143	blue
PHB	blue
AXIN1	blue
TMEM60	blue
WDR61	blue
KCNK9	blue
CIDEC	blue
ZNF287	blue
TM9SF1	blue
TOMM40L	blue
INPP1	blue
BTNL3	blue
ADARB1	blue
CCDC70	blue
NLGN3	blue
SEMA6D	blue
ADIPOQ	blue
RFESD	blue
SCN11A	blue
BANP	blue
RCCD1	blue
CDK5RAP3	blue
ATXN2L	blue
OR10A5	blue
PCDHGC3	blue
CEL	blue
TAS2R38	blue
EFHD1	blue
BMP7	blue
RASL12	blue
XRN2	blue
ANXA5	blue
LRCH4	blue
WDR48	blue
CST11	blue
SIPA1L3	blue
PDLIM1	blue
CDC23	blue
CD320	blue
GTF3C3	blue
PERP	blue
CBLN4	blue
ERN1	blue
CEP63	blue
C9orf50	blue
ONECUT1	blue
SORCS1	blue
PTCD2	blue
TTLL5	blue
NPDC1	blue
C1orf109	blue
SNN	blue
TEC	blue
CCK	blue
RFNG	blue
GSTZ1	blue
GGA1	blue
SMCP	blue
SOX1	blue
BAG5	blue
CXCL3	blue
RTBDN	blue
MGAM	blue
CCDC9	blue
ALAD	blue
TCF21	blue
ZNHIT2	blue
GADL1	blue
VCPIP1	blue
CD2BP2	blue
DCAKD	blue
ORMDL2	blue
YRDC	blue
TNP1	blue
HDDC3	blue
TFDP3	blue
CHCHD1	blue
MST1R	blue
FABP1	blue
PAQR8	blue
AKT2	blue
TRIM58	blue
PAQR6	blue
TM4SF18	blue
S100PBP	blue
GALR2	blue
LHX3	blue
PDC	blue
NAP1L1	blue
CHI3L2	blue
SH3BP5	blue
TIGD5	blue
IL17F	blue
DPF2	blue
GCM2	blue
MOCS3	blue
TSG101	blue
GTF3C2	blue
ADAMTSL3	blue
[truncated: 10,399 more rows]

## Sheet: Sheet6
Supplementary Data6: Glycolysis-lactate signature on single cell level in LUAD.
Cells	cluster	Glycosis_lactate_signature
AAACCCAAGACTACGG-1	Memory CD4+ T cells	0
AAACCCAAGACTCGAG-1	Myeloid Dendritic cells	0.0419992
AAACCCAAGAGAAGGT-1	Memory CD4+ T cells	0.0647249
AAACCCAAGATACAGT-1	Memory B cells	0
AAACCCAAGTTGAAGT-1	Myeloid Dendritic cells	0.036914
AAACCCAAGTTGAATG-1	Memory CD4+ T cells	0
AAACCCACAATTGCAC-1	Basophils	0
AAACCCAGTAACCAGG-1	Granulocytes	0.0764965
AAACCCAGTACCTAAC-1	Cancer cells	0.11215
AAACCCAGTATGGTTC-1	Progenitor cells	0.142959
AAACCCAGTCTGTGCG-1	Memory B cells	0
AAACCCATCATCTACT-1	Cancer cells	0.0513084
AAACCCATCCCGTGAG-1	Cancer cells	0
AAACCCATCCTAAACG-1	Cancer cells	0.107181
AAACCCATCGCCAACG-1	Cancer cells	0.0680118
AAACGAAAGGGTACAC-1	Memory CD4+ T cells	0
AAACGAACACAATGAA-1	Memory B cells	0
AAACGAACACACGGAA-1	CD8+ NKT-like cells	0.0437445
AAACGAACACGCTGCA-1	Myeloid Dendritic cells	0
AAACGAACAGGACAGT-1	Cancer cells	0.0815827
AAACGAACAGGGCTTC-1	Myeloid Dendritic cells	0.0453721
AAACGAAGTAGAGACC-1	CD8+ NKT-like cells	0
AAACGAAGTCGGAACA-1	Myeloid Dendritic cells	0
AAACGAAGTGCAAGAC-1	Cancer cells	0.0446828
AAACGAAGTGGCTTAT-1	Granulocytes	0.0378931
AAACGAAGTTCAGGTT-1	Myeloid Dendritic cells	0.0561956
AAACGAATCAGCTTCC-1	Myeloid Dendritic cells	0.0277239
AAACGAATCCAAGCCG-1	Memory B cells	0
AAACGAATCGGTCGGT-1	Cancer cells	0.102093
AAACGAATCTCAATCT-1	Neutrophils	0
AAACGCTAGGAAAGTG-1	Cancer cells	0.0434594
AAACGCTAGTGAGCCA-1	CD8+ NKT-like cells	0.0600601
AAACGCTCAAGTTTGC-1	Memory B cells	0.0935454
AAACGCTCAATGACCT-1	Macrophages	0.0191571
AAACGCTCACACGTGC-1	Endothelial	0.098912
AAACGCTCAGCGACAA-1	Cancer cells	0.0508388
AAACGCTCAGTACTAC-1	Myeloid Dendritic cells	0
AAACGCTCATCCGGTG-1	Memory CD4+ T cells	0
AAACGCTCATGATCTG-1	Memory CD4+ T cells	0.113186
AAACGCTGTACTGAGG-1	CD8+ NKT-like cells	0
AAACGCTGTAGAGGAA-1	Macrophages	0.0351432
AAACGCTGTAGTAAGT-1	Cancer cells	0.0888099
AAACGCTGTGAGTTGG-1	CD8+ NKT-like cells	0
AAACGCTTCACAAGGG-1	Memory CD4+ T cells	0.112803
AAACGCTTCACTTGTT-1	Memory B cells	0.0584454
AAACGCTTCCGTTGGG-1	Plasma B cells	0
AAACGCTTCGGAACTT-1	Memory CD4+ T cells	0
AAAGAACAGGCCTTGC-1	Progenitor cells	0.0247647
AAAGAACAGGTAAAGG-1	Macrophages	0.0703895
AAAGAACCAAAGCGTG-1	Plasmacytoid Dendritic cells	0.0878735
AAAGAACCACAGCCAC-1	Cancer cells	0
AAAGAACCACATACGT-1	Cancer cells	0.0226074
AAAGAACCACTAGTAC-1	Memory B cells	0
AAAGAACCATCTGCGG-1	CD8+ NKT-like cells	0.0421053
AAAGAACCATGATAGA-1	Macrophages	0.0572363
AAAGAACCATTCTTCA-1	Myeloid Dendritic cells	0.106157
AAAGAACGTACAGTAA-1	Memory CD4+ T cells	0.0981354
AAAGAACGTAGATCGG-1	Cancer cells	0.0371058
AAAGAACGTTATCTGG-1	Memory B cells	0.058309
AAAGAACGTTCTCTCG-1	Cancer cells	0
AAAGAACGTTGCCATA-1	Memory B cells	0
AAAGAACTCATTACCT-1	Memory B cells	0
AAAGAACTCCCTCAAC-1	Plasmacytoid Dendritic cells	0.0277316
AAAGAACTCGGTTAGT-1	Macrophages	0
AAAGAACTCTCGCTCA-1	CD8+ NKT-like cells	0.0690131
AAAGGATAGACGAGCT-1	Cancer cells	0.0819135
AAAGGATAGTGATCGG-1	Classical Monocytes	0
AAAGGATCAACTGCCG-1	Memory CD4+ T cells	0
AAAGGATCATAGACTC-1	Myeloid Dendritic cells	0
AAAGGATCATCCTTGC-1	CD8+ NKT-like cells	0
AAAGGATGTAAGGCCA-1	Cancer cells	0.0302042
AAAGGATGTAGCGAGT-1	Memory B cells	0
AAAGGATGTATCATGC-1	Myeloid Dendritic cells	0.0272257
AAAGGATGTATCCCAA-1	CD8+ NKT-like cells	0.230415
AAAGGATGTGTTTGCA-1	Cancer cells	0.167189
AAAGGATGTTAGGACG-1	Memory B cells	0
AAAGGATTCCGACATA-1	Myeloid Dendritic cells	0.0242483
AAAGGATTCCGCTAGG-1	CD8+ NKT-like cells	0
AAAGGATTCCGTGTAA-1	CD8+ NKT-like cells	0.0758725
AAAGGATTCCGTGTGG-1	Cancer cells	0.0850822
AAAGGATTCGTGTGGC-1	Memory CD4+ T cells	0.0595238
AAAGGATTCTATCGTT-1	Plasmacytoid Dendritic cells	0.0239923
AAAGGGCAGCACGGAT-1	Cancer cells	0.0941817
AAAGGGCAGGAACGAA-1	Myeloid Dendritic cells	0
AAAGGGCAGGTTATAG-1	Myeloid Dendritic cells	0.0497141
AAAGGGCAGTATGAGT-1	Cancer cells	0.110906
AAAGGGCAGTCTGCAT-1	Memory CD4+ T cells	0
AAAGGGCCAATGAGCG-1	Memory B cells	0
AAAGGGCCAGGATCTT-1	Memory B cells	0
AAAGGGCCATGTTTGG-1	Classical Monocytes	0.103627
AAAGGGCGTACTGCGC-1	Myeloid Dendritic cells	0
AAAGGGCGTCGTGATT-1	Cancer cells	0.0293255
AAAGGGCGTGACAGGT-1	CD8+ NKT-like cells	0
AAAGGGCGTGGTACAG-1	Myeloid Dendritic cells	0.0195618
AAAGGGCGTTTGCCGG-1	Cancer cells	0.0722022
AAAGGGCTCGACCACG-1	Myeloid Dendritic cells	0
AAAGGGCTCTCTCCGA-1	Classical Monocytes	0
AAAGGGCTCTTACACT-1	Memory B cells	0.0706714
AAAGGTAAGAATAACC-1	Cancer cells	0
AAAGGTAAGGCCTAAG-1	Memory B cells	0
AAAGGTAAGGGCCTCT-1	Myeloid Dendritic cells	0
AAAGGTAAGTAGGATT-1	Cancer cells	0.102229
AAAGGTAAGTTAGAAC-1	Macrophages	0.0332336
AAAGGTACAAAGACGC-1	Macrophages	0
AAAGGTACATCTGGGC-1	Cancer cells	0
AAAGGTAGTTATCTTC-1	Cancer cells	0.0433902
AAAGGTAGTTGGGACA-1	Neutrophils	0.0993049
AAAGGTATCACCTCGT-1	Memory B cells	0
AAAGGTATCCGAACGC-1	Memory CD4+ T cells	0.0312695
AAAGGTATCCTCGATC-1	Myeloid Dendritic cells	0
AAAGGTATCGATACAC-1	Classical Monocytes	0
AAAGGTATCGTGAGAG-1	Myeloid Dendritic cells	0.0268817
AAAGTCCAGACGGTTG-1	Classical Monocytes	0.0905797
AAAGTCCAGCACCTGC-1	Memory B cells	0
AAAGTCCAGGAACTCG-1	Memory B cells	0
AAAGTCCAGTGTGTTC-1	Myeloid Dendritic cells	0.0237135
AAAGTCCCAATCGAAA-1	CD8+ NKT-like cells	0
AAAGTCCCAATTTCTC-1	Memory B cells	0
AAAGTCCCACTTGACA-1	Memory B cells	0
AAAGTCCCAGTATACC-1	CD8+ NKT-like cells	0.0671592
AAAGTCCGTAGCTAAA-1	Memory CD4+ T cells	0.0902527
AAAGTCCGTCGCAGTC-1	Memory CD4+ T cells	0
AAAGTCCGTCTGCATA-1	Plasma B cells	0
AAAGTCCGTGACACAG-1	CD8+ NKT-like cells	0
AAAGTCCGTGTCCACG-1	Cancer cells	0
AAAGTCCGTTGCCGAC-1	Cancer cells	0.111204
AAAGTCCTCCACGTCT-1	Cancer cells	0.0820569
AAAGTCCTCGCGTCGA-1	Memory B cells	0
AAAGTCCTCGCTAATG-1	Neutrophils	0.0271665
AAAGTGAAGCACCAGA-1	Cancer cells	0.0545108
AAAGTGAAGGAGACCT-1	Neutrophils	0.0749064
AAAGTGAAGGATTACA-1	Memory CD4+ T cells	0
AAAGTGAAGGTGCCTC-1	Classical Monocytes	0
AAAGTGAAGGTGGCTA-1	Cancer cells	0.115075
AAAGTGAAGGTTCACT-1	Myeloid Dendritic cells	0.0376223
AAAGTGACAACGCCCA-1	Memory B cells	0.0917431
AAAGTGACAAGCTACT-1	Cancer cells	0.067858
AAAGTGACAGTGAGCA-1	Classical Monocytes	0
AAAGTGAGTAAGGCTG-1	Myeloid Dendritic cells	0
AAAGTGAGTAGGATAT-1	Memory CD4+ T cells	0
AAAGTGAGTTCCTACC-1	Myeloid Dendritic cells	0.0410341
AAAGTGAGTTGGAGGT-1	CD8+ NKT-like cells	0
AAAGTGATCCACATAG-1	Memory B cells	0
AAAGTGATCCACCTCA-1	Cancer cells	0.0984494
AAAGTGATCCATGCAA-1	Granulocytes	0.0878477
AAAGTGATCCGATGTA-1	Plasmacytoid Dendritic cells	0
AAAGTGATCGCGGTAC-1	Cancer cells	0.0909275
AAAGTGATCGGAAACG-1	Myeloid Dendritic cells	0.0462963
AAAGTGATCTGCTCTG-1	Memory CD4+ T cells	0
AAATGGAAGATGACAT-1	Endothelial	0.0772798
AAATGGAAGGTCCGAA-1	Classical Monocytes	0
AAATGGACACGGCTAC-1	Macrophages	0.0138773
AAATGGAGTAAGGAGA-1	Memory B cells	0
AAATGGAGTAAGTAGT-1	Granulocytes	0
AAATGGAGTAATGCGG-1	Neutrophils	0.0622665
AAATGGAGTCTTCTAT-1	Memory B cells	0
AAATGGAGTGACTGTT-1	Memory B cells	0
AAATGGAGTGAGTAAT-1	Memory B cells	0.0734214
AAATGGATCATGGGAG-1	Classical Monocytes	0
AAATGGATCCTAAGTG-1	CD8+ NKT-like cells	0.0463177
AAATGGATCCTCGCAT-1	Myeloid Dendritic cells	0.0207469
AAATGGATCGGACAAG-1	CD8+ NKT-like cells	0.0649351
AAATGGATCTTCTCAA-1	CD8+ NKT-like cells	0
AACAAAGAGCGTGAGT-1	Basophils	0
AACAAAGAGGAATCGC-1	Neutrophils	0
AACAAAGCAAATAAGC-1	Cancer cells	0.049554
AACAAAGCAAGTGATA-1	Memory B cells	0
AACAAAGCAGGCTTGC-1	Memory CD4+ T cells	0.0586166
AACAAAGCATTACTCT-1	Plasma B cells	0.0332226
AACAAAGGTCTACAAC-1	Memory B cells	0
AACAAAGGTGGACCAA-1	Cancer cells	0.0788519
AACAAAGGTGTCGCTG-1	Memory B cells	0
AACAAAGGTGTGAGCA-1	Memory CD4+ T cells	0
AACAAAGGTGTTAAAG-1	Cancer cells	0.0370302
AACAAAGTCAAGCCCG-1	Memory CD4+ T cells	0.123381
AACAAAGTCACATTGG-1	Memory B cells	0.0437063
AACAAAGTCCAGCACG-1	CD8+ NKT-like cells	0.0641849
AACAAAGTCCGCACTT-1	CD8+ NKT-like cells	0
AACAAAGTCCGTCAAA-1	Memory CD4+ T cells	0
AACAAAGTCCTTCTTC-1	Endothelial	0.0832441
AACAAAGTCGCTTAAG-1	Macrophages	0
AACAAAGTCTAACGCA-1	Memory CD4+ T cells	0.0680272
AACAAAGTCTCTGGTC-1	Basophils	0
AACAAAGTCTGCCTCA-1	Macrophages	0.0824232
AACAACCAGAAGAGCA-1	Myeloid Dendritic cells	0.0244738
AACAACCAGCCATTGT-1	Memory CD4+ T cells	0.0759878
AACAACCAGGCCCACT-1	Myeloid Dendritic cells	0.0168776
AACAACCAGGCTTCCG-1	Macrophages	0.0663948
AACAACCAGTCTGGTT-1	Cancer cells	0
AACAACCCACAACGAG-1	Memory CD4+ T cells	0
AACAACCCACGCTGTG-1	CD8+ NKT-like cells	0
AACAACCCATCGCTGG-1	Basophils	0
AACAACCGTACCACGC-1	Cancer cells	0.0667557
AACAACCGTCGGTACC-1	Memory CD4+ T cells	0
AACAACCGTCGTGTTA-1	Memory CD4+ T cells	0
AACAACCGTCTCGGGT-1	Myeloid Dendritic cells	0.0603015
AACAACCGTGCTAGCC-1	Macrophages	0.0671592
AACAACCGTTCCTAAG-1	Memory B cells	0
AACAACCGTTGCACGC-1	Memory B cells	0.0500125
AACAACCTCCGCATAA-1	Myeloid Dendritic cells	0.0285144
AACAACCTCCTTATCA-1	Cancer cells	0.114758
AACAACCTCGATGGAG-1	Macrophages	0.0344947
AACAACCTCGTTCTAT-1	Cancer cells	0.0490918
AACAACCTCTGGGATT-1	Cancer cells	0
AACAAGAAGACGCTCC-1	Macrophages	0
AACAAGAAGGGATGTC-1	Memory CD4+ T cells	0.19685
AACAAGAAGGTGCTTT-1	Endothelial	0.176056
AACAAGAAGTGGACTG-1	CD8+ NKT-like cells	0.0225683
AACAAGAAGTTACGTC-1	Macrophages	0
AACAAGACAACAAAGT-1	Cancer cells	0.0754034
AACAAGACAATCAAGA-1	Cancer cells	0.0479616
AACAAGACAATGTCAC-1	Macrophages	0
AACAAGAGTGGCTGCT-1	Macrophages	0.0259403
AACAAGAGTGTAGGAC-1	Memory CD4+ T cells	0
AACAAGAGTTAAACCC-1	Progenitor cells	0.0535332
AACAAGAGTTACACAC-1	Memory B cells	0
AACAAGAGTTCAGCGC-1	Memory B cells	0.0802568
AACAAGAGTTCGAACT-1	Memory CD4+ T cells	0.141443
AACAAGAGTTGGGCCT-1	Myeloid Dendritic cells	0
AACAAGATCCTGATAG-1	Granulocytes	0.00824063
AACAAGATCGTTGTAG-1	Macrophages	0
AACAAGATCTTCCGTG-1	Memory CD4+ T cells	0
AACAAGATCTTTCGAT-1	CD8+ NKT-like cells	0.111483
AACACACAGAAATTGC-1	Cancer cells	0.0361664
AACACACAGCCTGAGA-1	Memory B cells	0
AACACACAGGCCTAGA-1	Myeloid Dendritic cells	0.0296033
AACACACAGGGTTAAT-1	Memory B cells	0
AACACACAGGTACAAT-1	Myeloid Dendritic cells	0
AACACACAGGTGCCAA-1	Macrophages	0.0222247
AACACACCAACTGCTA-1	Basophils	0
AACACACCACGCAGTC-1	Endothelial	0.0489476
AACACACCAGACGATG-1	Cancer cells	0.081389
AACACACCAGAGTCAG-1	Myeloid Dendritic cells	0.0161473
AACACACCAGTAGTGG-1	Memory B cells	0
AACACACCATGTGCCG-1	Memory B cells	0
AACACACGTACCACGC-1	Plasmacytoid Dendritic cells	0.00952018
AACACACGTAGCTCGC-1	Memory CD4+ T cells	0
AACACACGTATACCCA-1	Classical Monocytes	0
AACACACGTCCTACGG-1	Basophils	0
AACACACGTGCGAGTA-1	Granulocytes	0
AACACACTCCTGGTCT-1	Memory CD4+ T cells	0
AACACACTCGAGAGAC-1	Memory CD4+ T cells	0
AACACACTCGCATGAT-1	Cancer cells	0
AACACACTCGCTAAAC-1	Cancer cells	0.0565355
AACACACTCGGCATAT-1	Neutrophils	0.0352195
AACACACTCTTGGTCC-1	CD8+ NKT-like cells	0
AACAGGGAGAAATTCG-1	Basophils	0
AACAGGGAGATGACAT-1	Cancer cells	0
AACAGGGAGCTAGAGC-1	Cancer cells	0.03885
AACAGGGAGGCCCACT-1	Cancer cells	0.0734214
AACAGGGCAACCCTCT-1	Classical Monocytes	0.0694444
AACAGGGCAGCGGATA-1	Cancer cells	0.0256345
AACAGGGCAGTCGTTA-1	Memory CD4+ T cells	0
AACAGGGCAGTTAGGG-1	Cancer cells	0
AACAGGGCATCGTGGC-1	Plasmacytoid Dendritic cells	0
AACAGGGGTAACGCGA-1	Memory B cells	0
AACAGGGGTCCTTTGC-1	Memory B cells	0
AACAGGGGTCGTTATG-1	Macrophages	0.0100786
AACAGGGGTCTTTCTA-1	Macrophages	0.0330251
AACAGGGTCACCACAA-1	Macrophages	0.00811491
AACAGGGTCACCGGTG-1	Memory CD4+ T cells	0
AACAGGGTCAGCCTTC-1	Neutrophils	0.0625078
AACAGGGTCCATTTCA-1	Memory B cells	0
AACAGGGTCCGTAATG-1	Memory CD4+ T cells	0
AACAGGGTCGGTCATA-1	Cancer cells	0.0613874
AACAGGGTCTTCTGGC-1	Plasmacytoid Dendritic cells	0
AACAGGGTCTTGGATG-1	Cancer cells	0
AACCAACAGCACCGTC-1	CD8+ NKT-like cells	0
AACCAACAGCATGGGT-1	Neutrophils	0.0684932
AACCAACAGCGTGAGT-1	Memory B cells	0
AACCAACAGGTTCATC-1	Endothelial	0.041684
AACCAACAGTAGCATA-1	Cancer cells	0.0293255
AACCAACAGTTCACTG-1	Macrophages	0.0105452
AACCAACCAATACCCA-1	Memory CD4+ T cells	0.064914
AACCAACCACCATTCC-1	Macrophages	0.0161551
AACCAACCACGGTCTG-1	Cancer cells	0
AACCAACCACGTCGGT-1	Classical Monocytes	0
AACCAACCAGTTGGTT-1	Memory CD4+ T cells	0.1002
AACCAACCATAATCCG-1	Endothelial	0.0740192
AACCAACCATGCCGCA-1	Plasmacytoid Dendritic cells	0
AACCAACCATTAGGAA-1	Neutrophils	0.0243843
AACCAACGTAGACAAT-1	Myeloid Dendritic cells	0.0393391
AACCAACGTATCACGT-1	Memory B cells	0
AACCAACGTGACACGA-1	Memory B cells	0
AACCAACTCACCGACG-1	Memory B cells	0
AACCAACTCAGTGCGC-1	Cancer cells	0.0725426
AACCAACTCCACCTCA-1	Basophils	0
AACCAACTCGTCGACG-1	Memory CD4+ T cells	0
AACCAACTCTGTGCGG-1	Cancer cells	0.0488281
AACCACAAGCATGAAT-1	Neutrophils	0.0507614
AACCACACAAGATCCT-1	Memory CD4+ T cells	0.0445236
AACCACACAATAACCC-1	Memory B cells	0
AACCACACAGATAAAC-1	Cancer cells	0
AACCACACAGCAGATG-1	Macrophages	0.029967
AACCACACAGTAGAAT-1	Myeloid Dendritic cells	0.018018
AACCACACAGTAGTGG-1	Cancer cells	0.0587889
AACCACACATGCGTGC-1	Memory CD4+ T cells	0.138122
AACCACAGTCCAGAAG-1	Plasmacytoid Dendritic cells	0.0384763
AACCACAGTGAGTTGG-1	Cancer cells	0.097704
AACCACAGTTCCCACT-1	Memory CD4+ T cells	0.10846
AACCACATCAAGATAG-1	Cancer cells	0
AACCACATCCAAGAGG-1	Granulocytes	0.0234137
AACCACATCCCTCTTT-1	Memory CD4+ T cells	0
AACCACATCGCAAGAG-1	Memory CD4+ T cells	0
AACCACATCGCAATTG-1	Cancer cells	0.0591017
AACCACATCGGAAGGT-1	Memory B cells	0
AACCACATCGGACTTA-1	Plasma B cells	0
AACCACATCGGAGATG-1	Neutrophils	0.0160548
AACCACATCTACGGGC-1	Neutrophils	0.0503018
AACCACATCTGCGGAC-1	Classical Monocytes	0
AACCATGAGACGAGCT-1	Cancer cells	0.0352671
AACCATGAGCCAGTAG-1	Cancer cells	0.0555247
AACCATGAGGTAAACT-1	Cancer cells	0.0581987
AACCATGAGTGCAACG-1	CD8+ NKT-like cells	0
AACCATGCAAGGACAC-1	Cancer cells	0.158667
AACCATGCACGAGGTA-1	Macrophages	0
AACCATGCAGTTTCAG-1	Memory CD4+ T cells	0
AACCATGCATCACAGT-1	CD8+ NKT-like cells	0.179426
AACCATGGTCCCTCAT-1	Myeloid Dendritic cells	0.0412967
AACCATGGTCGATTAC-1	CD8+ NKT-like cells	0.0609013
AACCATGGTCGCATTA-1	Plasma B cells	0
AACCATGGTGAATTGA-1	CD8+ NKT-like cells	0
AACCATGGTGCCAAGA-1	Neutrophils	0.0353857
AACCATGGTTGACGGA-1	Macrophages	0.0899928
AACCATGGTTGGTGTT-1	Cancer cells	0.110448
AACCATGGTTGTTTGG-1	Macrophages	0
AACCATGGTTTGGAAA-1	Basophils	0
AACCATGTCATAGCAC-1	Cancer cells	0.243648
AACCATGTCCGAAATC-1	Plasma B cells	0
AACCATGTCGCATAGT-1	Myeloid Dendritic cells	0
AACCATGTCGTTCAGA-1	Classical Monocytes	0
AACCATGTCTAAGCCA-1	Memory B cells	0
AACCATGTCTCTCGCA-1	Memory CD4+ T cells	0.156006
AACCCAAAGAGTGTTA-1	CD8+ NKT-like cells	0
AACCCAAAGATTAGCA-1	Neutrophils	0.0113546
AACCCAAAGCCGATCC-1	Cancer cells	0.0705219
AACCCAAAGCTCATAC-1	Memory B cells	0
AACCCAAAGGATGAGA-1	Cancer cells	0.0325256
AACCCAAAGTAGAATC-1	Memory B cells	0
AACCCAAAGTAGGTTA-1	Memory B cells	0
AACCCAAAGTTTCGGT-1	Memory B cells	0
AACCCAACAACGATTC-1	Cancer cells	0.121655
AACCCAACAATAGGGC-1	Basophils	0
AACCCAACAGTTGTCA-1	Memory CD4+ T cells	0.0432526
AACCCAACATCTGGGC-1	Cancer cells	0.0250973
AACCCAAGTAGGCAAC-1	CD8+ NKT-like cells	0
AACCCAAGTCGCTTGG-1	Cancer cells	0.0942063
AACCCAAGTTAAAGTG-1	Memory B cells	0.0979432
AACCCAAGTTCCAGGC-1	Granulocytes	0.0119546
AACCCAAGTTCGGTAT-1	Cancer cells	0.0867136
AACCCAATCCACGTAA-1	Memory CD4+ T cells	0
AACCCAATCCAGTGTA-1	Cancer cells	0.0707464
AACCCAATCGTGCAGC-1	Memory B cells	0
AACCCAATCTGCTTAT-1	CD8+ NKT-like cells	0.0873362
AACCCAATCTTGAGCA-1	CD8+ NKT-like cells	0
AACCTGAAGACAGTCG-1	Memory B cells	0
AACCTGAAGACGGAAA-1	Plasmacytoid Dendritic cells	0.0793021
AACCTGAAGCCTGAAG-1	Macrophages	0.0593003
AACCTGAAGCTGACAG-1	Cancer cells	0.0736687
AACCTGACAAGGTCGA-1	Memory B cells	0.0367242
AACCTGACACCTGAAT-1	Macrophages	0.0118385
AACCTGACACGGGCTT-1	Macrophages	0.0423191
AACCTGACAGCACACC-1	Granulocytes	0
AACCTGACAGCTGGTC-1	Memory B cells	0
AACCTGACAGTGGGTA-1	Memory CD4+ T cells	0.142653
AACCTGAGTAACTTCG-1	Granulocytes	0.0535141
AACCTGAGTAGGTGCA-1	Macrophages	0.101902
AACCTGAGTATCGAAA-1	Cancer cells	0.00672766
AACCTGATCAAAGGTA-1	Memory CD4+ T cells	0
AACCTGATCAGAATAG-1	Neutrophils	0.0389156
AACCTGATCCCATAAG-1	Cancer cells	0.185443
AACCTGATCGCCGAAC-1	Myeloid Dendritic cells	0.0172028
AACCTGATCGGTTAGT-1	Cancer cells	0
AACCTTTAGCAGGCTA-1	Granulocytes	0
AACCTTTAGGCTGTAG-1	Cancer cells	0.0297863
AACCTTTAGGTGGCTA-1	Memory B cells	0.139373
AACCTTTCAACCGACC-1	Myeloid Dendritic cells	0
AACCTTTCAGGGCTTC-1	Memory CD4+ T cells	0.0961538
AACCTTTCATTCTCCG-1	CD8+ NKT-like cells	0
AACCTTTGTCCTGTTC-1	Neutrophils	0.113803
AACCTTTGTCTAGTGT-1	Cancer cells	0.0775795
AACCTTTGTGACTATC-1	Memory B cells	0.0765697
AACCTTTGTGAGATCG-1	Memory B cells	0
AACCTTTGTGCGACAA-1	Memory B cells	0.0541712
AACCTTTGTGGAACCA-1	Cancer cells	0.10821
AACCTTTGTGGTAATA-1	Classical Monocytes	0.0471698
AACCTTTGTTACCTTT-1	Neutrophils	0.0473149
AACCTTTGTTATGTGC-1	Basophils	0.0491521
AACCTTTGTTCCAAAC-1	Myeloid Dendritic cells	0.0158253
AACCTTTTCGCTATTT-1	Memory B cells	0
AACCTTTTCGGTCACG-1	Memory B cells	0.199005
AACGAAAAGAATTCAG-1	Cancer cells	0
AACGAAAAGACTCCGC-1	Myeloid Dendritic cells	0.0384911
AACGAAAAGCTCCGAC-1	Memory B cells	0
AACGAAAAGGCCATAG-1	Myeloid Dendritic cells	0
AACGAAAAGTGGGAAA-1	Memory CD4+ T cells	0.0148082
AACGAAAAGTTCTCTT-1	CD8+ NKT-like cells	0
AACGAAACAAAGTGTA-1	CD8+ NKT-like cells	0
AACGAAACACGTCTCT-1	Granulocytes	0
AACGAAACAGTATGAA-1	Memory B cells	0
AACGAAAGTAAGATTG-1	CD8+ NKT-like cells	0.0557724
AACGAAAGTATGAGCG-1	Memory B cells	0.146413
AACGAAAGTCCACATA-1	CD8+ NKT-like cells	0
AACGAAAGTCCATACA-1	Cancer cells	0
AACGAAAGTCCTGGGT-1	Myeloid Dendritic cells	0
AACGAAAGTGTAAATG-1	Neutrophils	0.142298
AACGAAAGTTAAAGTG-1	Cancer cells	0.0535762
AACGAAAGTTAGTCGT-1	Cancer cells	0
AACGAAATCAACCTCC-1	Memory B cells	0.0631712
AACGAAATCACCTTAT-1	Cancer cells	0.0696379
AACGAAATCCACCTCA-1	Myeloid Dendritic cells	0.0433698
AACGAAATCCCAGCGA-1	Memory B cells	0.13587
AACGAAATCCCTGGTT-1	CD8+ NKT-like cells	0
AACGAAATCCTCTGCA-1	Myeloid Dendritic cells	0.0531915
AACGAAATCGGTAGAG-1	Neutrophils	0
AACGAAATCTAATTCC-1	Memory B cells	0
AACGAAATCTAGCCAA-1	Myeloid Dendritic cells	0.0186707
AACGAAATCTCATTGT-1	Memory B cells	0
AACGAAATCTTCCTAA-1	Cancer cells	0.0306654
AACGGGAAGACATCAA-1	Cancer cells	0.0167029
AACGGGAAGAGAGTGA-1	Plasma B cells	0
AACGGGAAGAGTTCGG-1	Myeloid Dendritic cells	0.0378358
AACGGGAAGCACCTGC-1	Memory CD4+ T cells	0
AACGGGAAGCCTATTG-1	Plasmacytoid Dendritic cells	0.0418017
AACGGGAAGCTGACCC-1	Myeloid Dendritic cells	0.0419933
AACGGGAAGGCATCAG-1	Myeloid Dendritic cells	0
AACGGGAAGGCCTTGC-1	Memory B cells	0
AACGGGAAGGTTCAGG-1	Cancer cells	0
AACGGGACAAGACTGG-1	Classical Monocytes	0
AACGGGACACCCAATA-1	CD8+ NKT-like cells	0
AACGGGACACGACAGA-1	CD8+ NKT-like cells	0
AACGGGACAGACACAG-1	Memory CD4+ T cells	0.0499002
AACGGGAGTCCCTGAG-1	Memory B cells	0.0737463
AACGGGAGTCGCTTGG-1	CD8+ NKT-like cells	0
AACGGGAGTGAGCGAT-1	Cancer cells	0.109957
AACGGGATCACGGGCT-1	Myeloid Dendritic cells	0.0557724
AACGGGATCGGTGCAC-1	Cancer cells	0.0550358
AACGGGATCTTCACGC-1	Macrophages	0.0439174
AACGTCAAGCGCTGAA-1	CD8+ NKT-like cells	0
AACGTCAAGCTGGCCT-1	Memory B cells	0
AACGTCACAAATGATG-1	Myeloid Dendritic cells	0.0423012
AACGTCACAAGGGTCA-1	Classical Monocytes	0
AACGTCACACAGGATG-1	Memory CD4+ T cells	0.0545852
AACGTCACAGGGACTA-1	Macrophages	0
AACGTCACATAGAATG-1	Basophils	0.0268817
AACGTCAGTACCCAGC-1	Granulocytes	0.0156189
AACGTCAGTAGATCCT-1	Cancer cells	0.16298
AACGTCAGTATCGTGT-1	Progenitor cells	0.0467727
AACGTCAGTCTTACTT-1	Memory B cells	0
AACGTCAGTGGCAACA-1	Classical Monocytes	0.0179824
AACGTCAGTGGTGATG-1	Cancer cells	0.0410593
AACGTCAGTTGCCGAC-1	Plasma B cells	0.0236574
AACGTCATCACATCAG-1	Classical Monocytes	0
AACGTCATCACTTGGA-1	Memory B cells	0
AACGTCATCCTTATCA-1	Myeloid Dendritic cells	0.0245098
AACGTCATCCTTATGT-1	Cancer cells	0.0418936
AACGTCATCGCTTGCT-1	CD8+ NKT-like cells	0
AACGTCATCGTGGCTG-1	CD8+ NKT-like cells	0.168209
AACTTCTAGAAACACT-1	Cancer cells	0
AACTTCTAGCATCAGG-1	Cancer cells	0.0588582
AACTTCTAGTCGAAAT-1	Cancer cells	0.0338467
AACTTCTCAAGTGGGT-1	Memory B cells	0
AACTTCTCACGAGAAC-1	Cancer cells	0.101523
AACTTCTCACTAGAGG-1	Memory B cells	0
AACTTCTCACTTGAAC-1	Progenitor cells	0
AACTTCTCATGAGAAT-1	Cancer cells	0.0643915
AACTTCTCATTAAAGG-1	Classical Monocytes	0.0469704
AACTTCTGTCGGTAAG-1	Cancer cells	0
AACTTCTGTGAACCGA-1	Cancer cells	0.0462749
AACTTCTGTGATTCAC-1	Memory B cells	0
AACTTCTGTGCAATGG-1	Cancer cells	0
AACTTCTTCTCCCATG-1	Memory CD4+ T cells	0.0416146
AAGAACAAGCCATCCG-1	Neutrophils	0.0837521
AAGAACAAGCTGTTAC-1	Neutrophils	0.0683527
AAGAACAAGGTTCAGG-1	CD8+ NKT-like cells	0.0924214
AAGAACAAGTGTTCCA-1	Myeloid Dendritic cells	0
AAGAACAAGTTGGACG-1	Plasmacytoid Dendritic cells	0.198807
AAGAACACAAAGGCAC-1	Macrophages	0
AAGAACACAAATCGTC-1	Classical Monocytes	0
AAGAACACAAATTGGA-1	Memory CD4+ T cells	0.0810373
AAGAACACAACAAAGT-1	Memory B cells	0
AAGAACACAACTCCAA-1	Cancer cells	0
AAGAACACAAGCCATT-1	Cancer cells	0.126537
AAGAACACACGTAGAG-1	Memory CD4+ T cells	0.111669
AAGAACACACTCACTC-1	Macrophages	0
AAGAACACAGGGAATC-1	Neutrophils	0.0655523
AAGAACACATCAGCTA-1	Memory B cells	0.043554
AAGAACACATCCGGTG-1	Cancer cells	0.0318167
AAGAACAGTCCCGGTA-1	Neutrophils	0.109449
AAGAACAGTCGGCACT-1	Memory CD4+ T cells	0
AAGAACAGTGCCTATA-1	Cancer cells	0.0196194
AAGAACATCACGGACC-1	Cancer cells	0.0417798
AAGAACATCGGTGCAC-1	Myeloid Dendritic cells	0.063857
AAGAACATCGTTATCT-1	Plasma B cells	0.00998901
AAGAACATCTAGCCAA-1	Cancer cells	0
AAGACAAAGACTAGAT-1	Neutrophils	0.0372613
AAGACAAAGATACTGA-1	Memory B cells	0
AAGACAAAGCAACAAT-1	Memory B cells	0
AAGACAAAGGTCACTT-1	Macrophages	0.0113353
AAGACAAAGTGAGTTA-1	Cancer cells	0.2331
AAGACAACAAAGCTAA-1	CD8+ NKT-like cells	0.028777
AAGACAACAATGTCTG-1	Myeloid Dendritic cells	0
AAGACAACAATTTCCT-1	Memory B cells	0
AAGACAACACGTGAGA-1	Memory B cells	0.0742391
AAGACAACAGACCATT-1	Cancer cells	0.061862
AAGACAACAGTAACCT-1	Cancer cells	0.0340522
AAGACAACATCCGTTC-1	Classical Monocytes	0
AAGACAAGTAAGTAGT-1	Cancer cells	0.0218198
AAGACAAGTCAACACT-1	Cancer cells	0.0391185
AAGACAAGTCATAACC-1	CD8+ NKT-like cells	0
AAGACAAGTTATAGAG-1	Memory CD4+ T cells	0.0821018
AAGACAATCAACTGAC-1	Classical Monocytes	0
AAGACAATCATAGACC-1	CD8+ NKT-like cells	0.0564972
AAGACAATCATGAGGG-1	Progenitor cells	0
AAGACAATCTCTAAGG-1	CD8+ NKT-like cells	0
AAGACAATCTGCGGCA-1	Cancer cells	0.0534902
AAGACTCAGACAAGCC-1	Macrophages	0
AAGACTCAGACTCGAG-1	Cancer cells	0.0553863
AAGACTCAGCCTGAAG-1	Memory CD4+ T cells	0.0580383
AAGACTCAGGAATTAC-1	Classical Monocytes	0
AAGACTCAGTCCTGTA-1	Memory CD4+ T cells	0
AAGACTCAGTTGGGAC-1	Memory B cells	0.08726
AAGACTCCAGGGAATC-1	Progenitor cells	0.0393507
AAGACTCGTACACTCA-1	Neutrophils	0
AAGACTCGTCGAACGA-1	CD8+ NKT-like cells	0
AAGACTCGTCTAGGCC-1	Neutrophils	0.11811
AAGACTCGTTACCCTC-1	Cancer cells	0.0259168
AAGACTCGTTTGTTCT-1	Classical Monocytes	0.106724
AAGACTCTCAACGTGT-1	CD8+ NKT-like cells	0.0862069
AAGACTCTCGACGATT-1	Basophils	0
AAGACTCTCTCCAATT-1	Progenitor cells	0.102749
AAGATAGAGATAGCAT-1	CD8+ NKT-like cells	0
AAGATAGAGATGGTCG-1	Neutrophils	0
AAGATAGAGCAAGGAA-1	Memory B cells	0
AAGATAGAGGATCATA-1	Basophils	0.0984737
AAGATAGCACCCTGAG-1	Memory B cells	0
AAGATAGCACGCGCTA-1	Endothelial	0.120627
AAGATAGCAGAGGACT-1	Basophils	0
AAGATAGGTACTCGAT-1	CD8+ NKT-like cells	0
AAGATAGGTAGTCGGA-1	Cancer cells	0.0540297
AAGATAGGTCAGACGA-1	Memory CD4+ T cells	0.0633312
AAGATAGGTGACCTGC-1	Myeloid Dendritic cells	0.129478
AAGATAGGTGTGATGG-1	Macrophages	0.0148566
AAGATAGTCACACCCT-1	Memory B cells	0
AAGATAGTCGATCCCT-1	Macrophages	0.035014
AAGATAGTCGTCGATA-1	Classical Monocytes	0.124224
AAGCATCAGAACTTCC-1	Cancer cells	0.0850629
AAGCATCAGCTGAGTG-1	Granulocytes	0
AAGCATCAGGGCGAAG-1	Neutrophils	0.0786164
AAGCATCCAACACGTT-1	Neutrophils	0
AAGCATCCAACGACTT-1	Memory CD4+ T cells	0.0645161
AAGCATCCAAGACGGT-1	Myeloid Dendritic cells	0.0237586
AAGCATCCACATCATG-1	Memory CD4+ T cells	0.0773994
AAGCATCCAGTGTACT-1	Myeloid Dendritic cells	0.0347162
AAGCATCCATCATCTT-1	Memory CD4+ T cells	0
AAGCATCGTACCTATG-1	Cancer cells	0
AAGCATCGTCACTTCC-1	Cancer cells	0
AAGCATCGTCTACACA-1	CD8+ NKT-like cells	0
AAGCATCGTCTACAGT-1	Cancer cells	0.274348
AAGCATCGTTGACTAC-1	Cancer cells	0.10661
AAGCATCGTTGGGTAG-1	Macrophages	0.0211015
AAGCATCTCAAAGGTA-1	Myeloid Dendritic cells	0.0618238
AAGCATCTCAAGCGTT-1	Cancer cells	0.0390663
AAGCATCTCGAGAACG-1	Memory CD4+ T cells	0
AAGCATCTCGTGCTCT-1	Cancer cells	0.0884486
AAGCCATAGAGCCTGA-1	Endothelial	0.0240096
AAGCCATAGATAACGT-1	Granulocytes	0.0960747
AAGCCATAGCGATGAC-1	Progenitor cells	0.0543183
AAGCCATAGCTCGAAG-1	Cancer cells	0.0633112
AAGCCATAGTCGGGAT-1	Basophils	0
AAGCCATAGTGTTGTC-1	Macrophages	0.0306748
AAGCCATCACCGTCTT-1	Memory B cells	0
AAGCCATCATTCTCCG-1	Cancer cells	0.0577552
AAGCCATGTACAGAAT-1	Macrophages	0
AAGCCATGTGCGGATA-1	Memory CD4+ T cells	0
AAGCCATTCTAGAACC-1	Memory CD4+ T cells	0.159617
AAGCCATTCTCCATAT-1	Memory CD4+ T cells	0
AAGCCATTCTCCTGTG-1	Macrophages	0.0328911
AAGCGAGAGCTGCCAC-1	Cancer cells	0.0332668
AAGCGAGAGGAGAATG-1	Memory B cells	0
AAGCGAGAGGTAGCCA-1	Plasmacytoid Dendritic cells	0
AAGCGAGAGTCGAAAT-1	Myeloid Dendritic cells	0.0223164
AAGCGAGCAATTGGTC-1	Memory B cells	0
AAGCGAGCACGAGGTA-1	Cancer cells	0.143627
AAGCGAGCATAGGTAA-1	Memory CD4+ T cells	0
AAGCGAGCATCACGGC-1	Cancer cells	0.055142
AAGCGAGGTACCTAGT-1	Memory CD4+ T cells	0.0511771
AAGCGAGGTCGTTCAA-1	Neutrophils	0
AAGCGAGGTCTCTCTG-1	Memory B cells	0
AAGCGAGGTTTGTTCT-1	Neutrophils	0
AAGCGAGTCTGAGAGG-1	Cancer cells	0
AAGCGTTAGACATCCT-1	Memory B cells	0
AAGCGTTAGATCACTC-1	Myeloid Dendritic cells	0.0166917
AAGCGTTAGGCCCGTT-1	Memory CD4+ T cells	0
AAGCGTTAGTGTAGAT-1	Cancer cells	0.0732422
AAGCGTTCACATGGTT-1	Memory B cells	0
AAGCGTTCACGACTAT-1	Cancer cells	0.0865301
AAGCGTTCACTGCGTG-1	Cancer cells	0.0778695
AAGCGTTCACTTCAGA-1	Memory B cells	0
AAGCGTTCAGCTTTCC-1	Granulocytes	0.0120831
AAGCGTTCAGGCTATT-1	Memory B cells	0
AAGCGTTCAGTGGTGA-1	Memory B cells	0
AAGCGTTCATACTGTG-1	Memory CD4+ T cells	0
AAGCGTTCATGAGTAA-1	CD8+ NKT-like cells	0.140056
AAGCGTTCATTGACAC-1	Myeloid Dendritic cells	0.026824
AAGCGTTGTCACTGAT-1	Memory B cells	0
AAGCGTTGTCCTGTTC-1	Cancer cells	0.0416378
AAGCGTTGTCTGTAAC-1	Memory B cells	0
AAGCGTTGTGCACGCT-1	Memory CD4+ T cells	0.106952
AAGCGTTTCATGCATG-1	Neutrophils	0
AAGCGTTTCGATCCAA-1	Cancer cells	0.108992
AAGCGTTTCTAACGGT-1	Cancer cells	0
AAGGAATAGAGACAAG-1	Cancer cells	0.129786
AAGGAATAGCACTCGC-1	Memory B cells	0
AAGGAATAGCGGATCA-1	Memory CD4+ T cells	0.0493097
AAGGAATAGGCACTCC-1	Basophils	0
AAGGAATAGGCCCGTT-1	Memory CD4+ T cells	0.0757002
AAGGAATAGGCTCTAT-1	Cancer cells	0.110156
AAGGAATAGGTCGACA-1	Cancer cells	0
AAGGAATAGGTGCATG-1	Cancer cells	0.111857
AAGGAATAGTTCCGGC-1	Memory B cells	0
AAGGAATCAATAACCC-1	Neutrophils	0
AAGGAATCAGACTGCC-1	Cancer cells	0.0276052
AAGGAATCAGATACTC-1	Memory CD4+ T cells	0
AAGGAATCATACCATG-1	Cancer cells	0.11624
AAGGAATCATCGATAC-1	Memory CD4+ T cells	0.0584454
AAGGAATGTACGTAGG-1	Cancer cells	0.0487329
AAGGAATGTCAGTCTA-1	Classical Monocytes	0.0765697
AAGGAATGTCTCAGGC-1	Plasma B cells	0
AAGGAATGTGAATGTA-1	Myeloid Dendritic cells	0
AAGGAATGTGGCCCAT-1	Macrophages	0.0429148
AAGGAATGTTGCATGT-1	Cancer cells	0.0295465
AAGGAATGTTGCGGAA-1	Memory B cells	0.0544366
AAGGAATGTTTGGAAA-1	Cancer cells	0.095584
AAGGAATTCACCTGTC-1	Plasma B cells	0.0379363
AAGGAATTCATCGTAG-1	Memory CD4+ T cells	0
AAGGAATTCCATGAGT-1	Cancer cells	0.0375516
AAGGAATTCCTTACCG-1	Myeloid Dendritic cells	0.020016
AAGGAATTCGTTACCC-1	Classical Monocytes	0
AAGGAATTCTGCCTCA-1	Myeloid Dendritic cells	0.0269724
AAGGTAAAGAAACTGT-1	Memory CD4+ T cells	0
AAGGTAAAGCCTAACT-1	Myeloid Dendritic cells	0.0722022
AAGGTAAAGCCTTGAT-1	Memory CD4+ T cells	0.0671141
AAGGTAAAGGGTGAAA-1	Cancer cells	0.0268962
AAGGTAAAGGTATCTC-1	Memory CD4+ T cells	0.13089
AAGGTAAAGTAATACG-1	Memory B cells	0.10015
AAGGTAACAAGTATCC-1	Memory CD4+ T cells	0
AAGGTAACACCGGTCA-1	Memory B cells	0
AAGGTAACAGGCACTC-1	CD8+ NKT-like cells	0
AAGGTAACATACCAGT-1	Cancer cells	0.0881446
AAGGTAAGTAATCAAG-1	Myeloid Dendritic cells	0.0140174
AAGGTAAGTCAAGCCC-1	Neutrophils	0.0861698
AAGGTAAGTTCAAGGG-1	Memory B cells	0
AAGGTAAGTTCTAACG-1	Plasmacytoid Dendritic cells	0.0238322
AAGGTAATCCAAGCCG-1	Cancer cells	0.0917095
AAGGTAATCCTAAGTG-1	Cancer cells	0.0345185
AAGGTAATCGTTCGCT-1	Memory B cells	0.0550055
AAGGTAATCTGGGTCG-1	Macrophages	0.0441501
AAGTACCAGACATCAA-1	Memory B cells	0
AAGTACCAGATGGGCT-1	CD8+ NKT-like cells	0
AAGTACCAGCACTTTG-1	Cancer cells	0
AAGTACCAGGACGGAG-1	Memory B cells	0
AAGTACCAGGTTGACG-1	Cancer cells	0.0474684
AAGTACCCAACGTATC-1	Memory B cells	0
AAGTACCCACATACGT-1	Myeloid Dendritic cells	0
AAGTACCCACTAGGCC-1	Cancer cells	0.0261523
AAGTACCCATAGGAGC-1	Memory B cells	0
AAGTACCCATGACGAG-1	Cancer cells	0.033761
AAGTACCGTAAGATAC-1	CD8+ NKT-like cells	0
AAGTACCGTAAGGCTG-1	Cancer cells	0.118126
AAGTACCGTCTACGTA-1	Progenitor cells	0.137788
AAGTACCGTGACGCCT-1	Memory B cells	0
AAGTACCGTGCGTTTA-1	Cancer cells	0.031736
AAGTACCTCGAACTCA-1	Myeloid Dendritic cells	0.0656168
AAGTACCTCTGTGCAA-1	Neutrophils	0.105932
AAGTACCTCTTCGGAA-1	Cancer cells	0
AAGTCGTAGATGGCGT-1	Memory B cells	0
AAGTCGTAGATTGATG-1	Neutrophils	0.12987
AAGTCGTAGCCGCTTG-1	Memory B cells	0
AAGTCGTAGCCTGAGA-1	Memory CD4+ T cells	0.0513347
AAGTCGTAGCGATGGT-1	Basophils	0
AAGTCGTAGCGGCTCT-1	Classical Monocytes	0
AAGTCGTAGCTAGTTC-1	Cancer cells	0.15015
AAGTCGTAGGAGGCAG-1	Cancer cells	0.0511422
AAGTCGTAGGGCAGTT-1	Cancer cells	0.0560146
AAGTCGTAGGTACATA-1	Cancer cells	0.0393159
AAGTCGTAGTAAACGT-1	Cancer cells	0.14742
AAGTCGTAGTACCATC-1	CD8+ NKT-like cells	0
AAGTCGTCATAGATCC-1	Neutrophils	0.0981354
AAGTCGTCATCCGGCA-1	Plasmacytoid Dendritic cells	0.0282566
AAGTCGTGTATACCTG-1	Memory B cells	0.134048
AAGTCGTGTCAATGGG-1	CD8+ NKT-like cells	0
AAGTCGTGTCCAGTTA-1	Myeloid Dendritic cells	0
AAGTCGTGTTTAGAGA-1	Macrophages	0.0181719
AAGTCGTTCAGTGATC-1	Classical Monocytes	0
AAGTCGTTCTGACCCT-1	Memory CD4+ T cells	0.0976562
AAGTGAAAGAAGGCTC-1	Plasma B cells	0
AAGTGAAAGGAGCTGT-1	CD8+ NKT-like cells	0.118413
AAGTGAAAGTGAGTGC-1	Cancer cells	0.0377501
AAGTGAAAGTGGCAGT-1	Cancer cells	0
AAGTGAACAAATAGCA-1	Cancer cells	0.020734
AAGTGAACACAATCTG-1	Macrophages	0.0135906
AAGTGAACACCACTGG-1	CD8+ NKT-like cells	0
AAGTGAAGTAGTGGCA-1	Cancer cells	0
AAGTGAAGTCACTGAT-1	Plasmacytoid Dendritic cells	0.0591716
AAGTGAAGTCAGTCGC-1	Cancer cells	0.133571
AAGTGAAGTCATAAAG-1	Memory CD4+ T cells	0
AAGTGAAGTGATCGTT-1	CD8+ NKT-like cells	0.13459
AAGTGAAGTGTTCGTA-1	Cancer cells	0.186428
AAGTGAAGTTCCTACC-1	CD8+ NKT-like cells	0
AAGTGAAGTTCTTCAT-1	Memory B cells	0.0969932
AAGTGAATCATTACTC-1	Macrophages	0.0116591
AAGTGAATCATTTCCA-1	Memory B cells	0.068306
AAGTGAATCCATTCAT-1	Memory B cells	0
AAGTGAATCTTTCCGG-1	Macrophages	0.0466853
AAGTTCGAGCAATAGT-1	Memory B cells	0
AAGTTCGAGCGACATG-1	CD8+ NKT-like cells	0.173762
AAGTTCGAGCTACAAA-1	Myeloid Dendritic cells	0.0223115
AAGTTCGAGCTGTTCA-1	CD8+ NKT-like cells	0
AAGTTCGCAACAGAGC-1	Cancer cells	0.120373
AAGTTCGCAACATCGT-1	Memory B cells	0.0292483
AAGTTCGCAACGGTAG-1	Memory CD4+ T cells	0
AAGTTCGCACGTAGAG-1	Granulocytes	0.0451467
AAGTTCGCAGAAGCTG-1	Cancer cells	0.0572956
AAGTTCGCAGGTTCAT-1	Memory B cells	0.0802568
AAGTTCGGTGAGAACC-1	Macrophages	0
AAGTTCGGTGAGCAGT-1	Myeloid Dendritic cells	0.0281136
AAGTTCGGTGTCGATT-1	Cancer cells	0
AAGTTCGTCAAGGACG-1	Cancer cells	0
AAGTTCGTCACGACTA-1	Macrophages	0.076176
AAGTTCGTCCGTAGGC-1	Myeloid Dendritic cells	0.0553633
AAGTTCGTCGACTCCT-1	Macrophages	0.01001
AAGTTCGTCTAGCCTC-1	Cancer cells	0.142552
AATAGAGCAATCGCGC-1	Cancer cells	0.161987
AATAGAGCATGGGCAA-1	Cancer cells	0.0245821
AATAGAGGTATCACCA-1	Memory B cells	0
AATAGAGGTATCGAAA-1	Neutrophils	0.0811162
AATAGAGGTTAAACCC-1	Memory B cells	0
AATAGAGGTTAGGGAC-1	Myeloid Dendritic cells	0
AATAGAGGTTTACGAC-1	Memory B cells	0
AATAGAGTCAAGAGTA-1	Myeloid Dendritic cells	0.0341822
AATAGAGTCCCAGGAC-1	Memory CD4+ T cells	0
AATAGAGTCGACTCCT-1	Memory CD4+ T cells	0
AATAGAGTCGGCTGTG-1	Memory B cells	0
AATAGAGTCTAGACCA-1	Macrophages	0.047259
AATCACGAGAAGCGCT-1	CD8+ NKT-like cells	0.0922509
AATCACGAGAATACAC-1	Cancer cells	0.0574548
AATCACGAGCCTGGAA-1	Macrophages	0.0357526
AATCACGAGCTCGCAC-1	Myeloid Dendritic cells	0.0142714
AATCACGAGGGCAGTT-1	Neutrophils	0.10644
AATCACGAGTATGCAA-1	Endothelial	0.0636943
AATCACGCAAGGGTCA-1	Classical Monocytes	0.172712
AATCACGCAAGTCCAT-1	Cancer cells	0.0351
AATCACGCAAGTTCCA-1	Macrophages	0
AATCACGCACCTCAGG-1	Memory CD4+ T cells	0
AATCACGCAGAATCGG-1	Memory B cells	0
AATCACGCAGACGATG-1	Macrophages	0.0218914
AATCACGCAGTCAGTT-1	CD8+ NKT-like cells	0
AATCACGGTACGTTCA-1	Memory CD4+ T cells	0.302572
AATCACGGTATCCTTT-1	CD8+ NKT-like cells	0
AATCACGGTGAACTAA-1	Cancer cells	0.0708215
AATCACGGTGATGTAA-1	Cancer cells	0.0918274
AATCACGGTGCTGTCG-1	Memory CD4+ T cells	0
AATCACGGTTATGGTC-1	Memory B cells	0
AATCACGTCATCGCAA-1	Neutrophils	0.0879507
AATCACGTCCATCCGT-1	Memory B cells	0
AATCACGTCGAAGCCC-1	Plasmacytoid Dendritic cells	0.0242718
AATCACGTCGTCCATC-1	Memory B cells	0.110011
AATCACGTCTCTGCTG-1	Memory B cells	0
AATCGACAGACTCATC-1	Myeloid Dendritic cells	0
AATCGACAGCAATTAG-1	Cancer cells	0.0764643
AATCGACAGGCAGGTT-1	Cancer cells	0.0753864
AATCGACAGGCTGAAC-1	Neutrophils	0.0369259
AATCGACAGTCATCCA-1	Myeloid Dendritic cells	0.0551572
AATCGACCAACCGACC-1	Memory CD4+ T cells	0
AATCGACCAATGACCT-1	Cancer cells	0
AATCGACCACTGAATC-1	CD8+ NKT-like cells	0
AATCGACCAGAGTGTG-1	Myeloid Dendritic cells	0.0224467
AATCGACCAGCGTACC-1	Memory CD4+ T cells	0.0521921
AATCGACCAGTTAGAA-1	Plasma B cells	0
AATCGACCATAATCGC-1	Memory B cells	0
AATCGACCATAGAGGC-1	CD8+ NKT-like cells	0.0341997
AATCGACGTGCTGTCG-1	Myeloid Dendritic cells	0.0422654
AATCGACGTTCGGCGT-1	Basophils	0
AATCGACTCAAGCCGC-1	CD8+ NKT-like cells	0.133067
AATCGACTCCAAGAGG-1	Neutrophils	0.0687403
AATCGACTCCACGGGT-1	CD8+ NKT-like cells	0
AATCGACTCCGTCACT-1	Myeloid Dendritic cells	0
AATCGACTCGGCCCAA-1	Neutrophils	0.0353982
AATCGACTCTCAGGCG-1	Cancer cells	0.0723541
AATCGACTCTGCTCTG-1	Neutrophils	0
AATCGTGAGGACATCG-1	Memory CD4+ T cells	0
AATCGTGCAAATCCCA-1	Myeloid Dendritic cells	0.0193486
AATCGTGCAAGATGTA-1	Cancer cells	0.060423
AATCGTGCAGACACCC-1	Memory CD4+ T cells	0.259067
AATCGTGCAGATTCGT-1	Cancer cells	0.0395101
AATCGTGCATGAGTAA-1	Memory B cells	0
AATCGTGCATTGGGAG-1	Cancer cells	0.0541419
AATCGTGGTTCGGTAT-1	Cancer cells	0.301334
AATCGTGTCGATACTG-1	CD8+ NKT-like cells	0
AATCGTGTCGTGGCTG-1	Cancer cells	0.0890789
AATCGTGTCTGGGTCG-1	Cancer cells	0.125865
AATGAAGAGTACCATC-1	Memory B cells	0
AATGAAGCAAATGCGG-1	Memory CD4+ T cells	0
AATGAAGCACATGACT-1	Plasmacytoid Dendritic cells	0
AATGAAGCACTGAATC-1	Memory B cells	0
AATGAAGCATGCCGGT-1	Macrophages	0.0413138
AATGAAGGTCAATGGG-1	Myeloid Dendritic cells	0.0523834
AATGAAGGTGATACTC-1	Myeloid Dendritic cells	0.0334896
AATGAAGGTGCGTCGT-1	Myeloid Dendritic cells	0
AATGAAGGTGGCCACT-1	CD8+ NKT-like cells	0
AATGAAGGTGTAGTGG-1	Myeloid Dendritic cells	0.0783085
AATGAAGTCCACCCTA-1	Memory B cells	0
AATGAAGTCCACGTAA-1	Cancer cells	0.048844
AATGAAGTCCTAAGTG-1	Cancer cells	0.0268456
AATGAAGTCTACGGGC-1	Plasma B cells	0.318979
AATGACCAGCCATTTG-1	Cancer cells	0.134386
AATGACCAGGGCAGTT-1	Myeloid Dendritic cells	0.0524659
AATGACCCAAAGGGCT-1	Myeloid Dendritic cells	0
AATGACCCAACTTGCA-1	Myeloid Dendritic cells	0.0341588
AATGACCCATCGATAC-1	Classical Monocytes	0
AATGACCGTATCACCA-1	Cancer cells	0.187529
AATGACCGTCAGGCAA-1	Memory B cells	0.0668449
AATGACCGTCTCACGG-1	Memory B cells	0.0723589
AATGACCGTGCGAGTA-1	Granulocytes	0.030955
AATGACCGTGTTTGCA-1	Cancer cells	0.0138495
AATGACCTCATTTGGG-1	Memory CD4+ T cells	0.0794281
AATGACCTCCGGCAGT-1	CD8+ NKT-like cells	0.266904
AATGACCTCTGGAGAG-1	CD8+ NKT-like cells	0.0949668
AATGCCAAGACAGCGT-1	Myeloid Dendritic cells	0
AATGCCAAGCACGTCC-1	CD8+ NKT-like cells	0
AATGCCAAGCTGCCAC-1	Myeloid Dendritic cells	0.0419463
AATGCCAAGGACTAAT-1	Memory B cells	0
AATGCCAAGGAGAGTA-1	Macrophages	0.0318201
AATGCCAAGGTTGACG-1	Cancer cells	0.0629283
AATGCCACAATTGCAC-1	Myeloid Dendritic cells	0
AATGCCACATACAGCT-1	Myeloid Dendritic cells	0.0142776
AATGCCAGTCGCATTA-1	CD8+ NKT-like cells	0
AATGCCAGTCGTAATC-1	Memory CD4+ T cells	0
AATGCCAGTGGTGATG-1	Cancer cells	0.0258866
AATGCCAGTGTCATTG-1	Memory CD4+ T cells	0
AATGCCATCAACGCTA-1	CD8+ NKT-like cells	0
AATGCCATCAAGGCTT-1	Memory B cells	0
AATGCCATCATGCAGT-1	Classical Monocytes	0
AATGCCATCCACGGAC-1	Granulocytes	0.0559441
AATGCCATCCGATAGT-1	Memory CD4+ T cells	0
AATGGAAAGCGGCTCT-1	Memory CD4+ T cells	0.0951475
AATGGAAAGCTTGTGT-1	Memory B cells	0
AATGGAACAACATACC-1	Myeloid Dendritic cells	0.0303122
AATGGAACAATAGTCC-1	Myeloid Dendritic cells	0.0287687
AATGGAACAATGCAAA-1	Memory B cells	0
AATGGAACAATGTCTG-1	Neutrophils	0
AATGGAACACAGCCAC-1	Memory B cells	0
AATGGAACACCAGCCA-1	CD8+ NKT-like cells	0
AATGGAACACGTCGTG-1	Memory CD4+ T cells	0
AATGGAACAGACGGAT-1	Myeloid Dendritic cells	0
AATGGAACAGTCTACA-1	Cancer cells	0
AATGGAAGTTATGACC-1	Memory CD4+ T cells	0
AATGGAAGTTGCGTAT-1	Memory B cells	0
AATGGAATCCCTTCCC-1	Cancer cells	0.013177
AATGGAATCTACACTT-1	Cancer cells	0.0359842
AATGGAATCTCATTGT-1	Memory B cells	0
AATGGAATCTTAGTTC-1	Memory B cells	0.087108
AATGGCTAGACCATGG-1	Memory B cells	0.102041
AATGGCTAGAGTGAAG-1	Myeloid Dendritic cells	0.0239866
AATGGCTAGGAAGTCC-1	Macrophages	0
AATGGCTAGGCTTAGG-1	Classical Monocytes	0.0493827
AATGGCTAGGGTCACA-1	Cancer cells	0.0472925
AATGGCTCAATGTCTG-1	Neutrophils	0.0667111
AATGGCTCAATTGCAC-1	Memory CD4+ T cells	0.194363
AATGGCTCACGTCGGT-1	Neutrophils	0.0407498
AATGGCTGTCAAGCCC-1	Neutrophils	0
AATGGCTGTCGCTGCA-1	Macrophages	0.0414594
AATGGCTGTCGTCAGC-1	Myeloid Dendritic cells	0
AATGGCTGTTTCGACA-1	Myeloid Dendritic cells	0.0680156
AATGGCTTCATCTCTA-1	CD8+ NKT-like cells	0
AATGGCTTCGACATTG-1	Memory CD4+ T cells	0.0860585
AATGGCTTCGTCAGAT-1	Myeloid Dendritic cells	0.0499625
AATGGCTTCTACCTTA-1	Myeloid Dendritic cells	0
AATGGCTTCTGGCCAG-1	Memory B cells	0
AATGGCTTCTTACCGC-1	Memory CD4+ T cells	0
AATGGCTTCTTACGTT-1	Myeloid Dendritic cells	0.0254647
AATTCCTAGAATTGTG-1	Cancer cells	0.16
AATTCCTAGCTGGCCT-1	Cancer cells	0.0635093
AATTCCTAGTCAGAGC-1	Macrophages	0.00772499
AATTCCTAGTCCGCCA-1	Memory B cells	0
AATTCCTCAAGAATAC-1	CD8+ NKT-like cells	0
AATTCCTCAAGGTACG-1	Cancer cells	0.038625
AATTCCTCAGTGCGCT-1	Memory CD4+ T cells	0
AATTCCTCATCACAGT-1	Memory B cells	0
AATTCCTGTCTACACA-1	Myeloid Dendritic cells	0.0272517
AATTCCTGTCTTGCTC-1	Macrophages	0.0305157
AATTCCTGTGAGACGT-1	CD8+ NKT-like cells	0.0581058
AATTCCTGTGATATAG-1	Memory CD4+ T cells	0.0555401
AATTCCTGTGCCCTTT-1	Cancer cells	0.0436763
AATTCCTGTGCCTGAC-1	Myeloid Dendritic cells	0.055918
AATTCCTGTGTTACTG-1	Cancer cells	0
AATTCCTGTTATGGTC-1	Myeloid Dendritic cells	0
AATTCCTTCAAGCCGC-1	Cancer cells	0.0520472
AATTCCTTCGTTCTGC-1	Myeloid Dendritic cells	0
AATTCCTTCTCTATAC-1	Neutrophils	0.0116158
AATTTCCAGCACCAGA-1	Memory B cells	0.0345304
AATTTCCAGCCACTCG-1	Memory B cells	0
AATTTCCAGCTGACCC-1	Cancer cells	0
AATTTCCAGTATCTGC-1	Cancer cells	0.0710916
AATTTCCCAATTGGTC-1	Memory B cells	0.0598802
AATTTCCCAGAAGTTA-1	Memory B cells	0.103734
AATTTCCCAGGAGGTT-1	Cancer cells	0.0542495
AATTTCCCAGGCCTGT-1	Cancer cells	0.0940439
AATTTCCGTAGAGTTA-1	Cancer cells	0.0613497
AATTTCCGTCGGTGAA-1	Endothelial	0
AATTTCCGTGAGTAGC-1	Cancer cells	0.230734
AATTTCCTCGATAACC-1	Cancer cells	0.0727802
AATTTCCTCGCACTCT-1	Memory CD4+ T cells	0
AATTTCCTCTGAGAGG-1	Memory B cells	0
ACAAAGAAGGCCATAG-1	Cancer cells	0.0353357
ACAAAGAAGTCTGGTT-1	Plasma B cells	0
ACAAAGAAGTGCGACA-1	Cancer cells	0.132701
ACAAAGACACCTCTAC-1	Cancer cells	0.159388
ACAAAGAGTATGAAAC-1	Myeloid Dendritic cells	0.0397456
ACAAAGAGTCCCTAAA-1	Myeloid Dendritic cells	0.0485673
ACAAAGAGTGTTTACG-1	Memory B cells	0.0496771
ACAAAGAGTTGTGTAC-1	Granulocytes	0.0229358
ACAAAGATCCCTCAAC-1	Memory CD4+ T cells	0.0924214
ACAAAGATCCGGCAAC-1	Cancer cells	0.0750469
ACAAAGATCCGTAGTA-1	Macrophages	0.0146231
ACAAAGATCCTATGGA-1	Memory CD4+ T cells	0.222883
ACAAAGATCGGCCTTT-1	Memory B cells	0
ACAAAGATCGGCTCTT-1	Macrophages	0
ACAAAGATCGTGACTA-1	Memory CD4+ T cells	0.078064
ACAAAGATCTTAGTTC-1	Plasmacytoid Dendritic cells	0
ACAACCAAGGATATAC-1	Memory B cells	0.0509944
ACAACCAAGTTTCGGT-1	Cancer cells	0.0604717
ACAACCACAAACCACT-1	Myeloid Dendritic cells	0.0251193
ACAACCACACACGGAA-1	Memory B cells	0
ACAACCACACCTGCGA-1	Memory B cells	0
ACAACCACACGACGCT-1	Cancer cells	0.0482393
ACAACCACAGCTCCTT-1	Memory CD4+ T cells	0
ACAACCACAGTCAGCC-1	Memory B cells	0
ACAACCACATCTCAAG-1	Cancer cells	0.100123
ACAACCAGTAGACACG-1	CD8+ NKT-like cells	0
ACAACCAGTCACTAGT-1	Memory B cells	0
ACAACCAGTTTGCCGG-1	Macrophages	0
ACAACCATCATGAAAG-1	Cancer cells	0.068963
ACAACCATCCATAAGC-1	Cancer cells	0.04095
ACAACCATCCTGATAG-1	Cancer cells	0.0275293
ACAACCATCGCCCAGA-1	CD8+ NKT-like cells	0
ACAACCATCGTCTAAG-1	Cancer cells	0.0621504
ACAACCATCGTTCTAT-1	Cancer cells	0.184638
ACAACCATCTCCGATC-1	Memory B cells	0.0664011
ACAAGCTAGAGAGCGG-1	CD8+ NKT-like cells	0.039968
ACAAGCTAGTGTAGTA-1	Neutrophils	0.156067
ACAAGCTAGTGTTGTC-1	Myeloid Dendritic cells	0
ACAAGCTCACTAGGCC-1	Memory B cells	0.0552792
ACAAGCTGTACGATTC-1	Memory B cells	0.107181
ACAAGCTGTACTCCCT-1	CD8+ NKT-like cells	0.0381243
ACAAGCTGTAGCTGTT-1	Memory CD4+ T cells	0.0638978
ACAAGCTGTCAAGGCA-1	Cancer cells	0.0314268
ACAAGCTGTCCTACGG-1	Plasma B cells	0
ACAAGCTGTTCATCGA-1	Cancer cells	0.0581598
ACAAGCTGTTTGAACC-1	Classical Monocytes	0
ACAAGCTTCACATTGG-1	Endothelial	0
ACAAGCTTCGAAGCAG-1	Progenitor cells	0
ACAAGCTTCGTGGGTC-1	CD8+ NKT-like cells	0
ACAAGCTTCTAGACAC-1	Cancer cells	0.0280308
ACAAGCTTCTCACTCG-1	Myeloid Dendritic cells	0
ACAAGCTTCTGGGCCA-1	Plasmacytoid Dendritic cells	0.171233
ACACAGTAGCACGATG-1	CD8+ NKT-like cells	0.0391389
ACACAGTAGGTGCCTC-1	Cancer cells	0
ACACAGTCAAATAAGC-1	Myeloid Dendritic cells	0.0462677
ACACAGTCAAGAGGCT-1	Cancer cells	0.0571592
ACACAGTCAAGCCCAC-1	Plasmacytoid Dendritic cells	0
ACACAGTCACAGCCAC-1	CD8+ NKT-like cells	0
ACACAGTCACTTGTGA-1	Neutrophils	0
ACACAGTCAGATGCGA-1	Memory B cells	0
ACACAGTCATGATAGA-1	Memory B cells	0
ACACAGTGTACCTGTA-1	Memory CD4+ T cells	0.0713521
ACACAGTGTCGAGTTT-1	CD8+ NKT-like cells	0.0972763
ACACAGTGTGGAAATT-1	Cancer cells	0.0380055
ACACAGTGTTGGATCT-1	Neutrophils	0
ACACAGTTCCGTATGA-1	Classical Monocytes	0
ACACCAAAGATGAATC-1	Macrophages	0
ACACCAAAGATGGGCT-1	Memory CD4+ T cells	0.10582
ACACCAAAGCACTCAT-1	Myeloid Dendritic cells	0.0186012
ACACCAAAGTATTGCC-1	Memory B cells	0
ACACCAACAAAGCTCT-1	Memory B cells	0
ACACCAACAAAGTATG-1	Cancer cells	0
ACACCAACAAATGAAC-1	Cancer cells	0.0713267
ACACCAACAACTCATG-1	Cancer cells	0.0127665
ACACCAACAAGGTTGG-1	Myeloid Dendritic cells	0.0369617
ACACCAACATCCGATA-1	Myeloid Dendritic cells	0.0552181
ACACCAAGTACAAACA-1	Cancer cells	0.0672043
ACACCAAGTATCGATC-1	Memory CD4+ T cells	0.0776398
ACACCAAGTGACACAG-1	Memory B cells	0.0811688
ACACCAATCAGAACCT-1	Memory CD4+ T cells	0
ACACCAATCAGAGTGG-1	Myeloid Dendritic cells	0
ACACCAATCAGCACCG-1	Memory CD4+ T cells	0
ACACCAATCATAGCAC-1	Memory CD4+ T cells	0.231884
ACACCAATCCTTGGAA-1	Cancer cells	0.111037
ACACCAATCGTCGATA-1	Cancer cells	0.137615
ACACGCGAGATGAATC-1	Neutrophils	0.0732467
ACACGCGAGTGGCGAT-1	CD8+ NKT-like cells	0.064433
ACACGCGCAAGTTCCA-1	Myeloid Dendritic cells	0.0633714
ACACGCGCAATAGTCC-1	Neutrophils	0.062448
ACACGCGCAGAATTCC-1	Memory CD4+ T cells	0
ACACGCGCAGAGGCTA-1	Memory B cells	0
ACACGCGGTAATTGGA-1	Plasma B cells	0.0157332
ACACGCGGTCATGACT-1	Cancer cells	0.0144571
ACACGCGGTCCCTCAT-1	Memory B cells	0.087108
ACACGCGGTGTTGCCG-1	Neutrophils	0
ACACGCGTCAATCTTC-1	Neutrophils	0.02405
ACACGCGTCGTTGCCT-1	Neutrophils	0.0388601
ACACTGAAGAAGAACG-1	Myeloid Dendritic cells	0
ACACTGAAGAAGTCTA-1	Cancer cells	0.130081
ACACTGAAGACCATAA-1	Cancer cells	0
ACACTGAAGGGCAAGG-1	CD8+ NKT-like cells	0
ACACTGACAACTGAAA-1	Classical Monocytes	0.12012
ACACTGACAATCCAGT-1	Cancer cells	0.0249626
ACACTGACAGCTCTGG-1	Memory B cells	0
ACACTGACAGTTAGGG-1	Cancer cells	0.0278435
ACACTGACATCCGATA-1	Memory B cells	0
ACACTGAGTAATTAGG-1	Memory B cells	0
ACACTGAGTACAAGTA-1	Classical Monocytes	0
ACACTGAGTCGTTCAA-1	Memory CD4+ T cells	0
ACACTGAGTGACTATC-1	Cancer cells	0.026738
ACACTGAGTGACTCTA-1	Memory CD4+ T cells	0
ACACTGAGTTGCTCGG-1	Cancer cells	0.0754337
ACACTGAGTTGTTTGG-1	Myeloid Dendritic cells	0.0485909
ACACTGAGTTTCCATT-1	Myeloid Dendritic cells	0.0151538
ACACTGAGTTTGGGAG-1	Plasmacytoid Dendritic cells	0
ACACTGATCACTTGGA-1	Memory CD4+ T cells	0
ACACTGATCTCGTCAC-1	Macrophages	0
ACACTGATCTGCGATA-1	Macrophages	0
ACACTGATCTTGCAGA-1	Memory CD4+ T cells	0.0813008
ACAGAAAAGGTAGCCA-1	Memory B cells	0.0728332
ACAGAAAAGGTTGCCC-1	Progenitor cells	0.180099
ACAGAAACAACCTAAC-1	Memory B cells	0
ACAGAAACATAGAGGC-1	Macrophages	0.0594106
ACAGAAAGTCTAGTGT-1	Memory B cells	0
ACAGAAAGTGACACGA-1	Memory B cells	0
ACAGAAAGTTCAGCTA-1	Myeloid Dendritic cells	0.0208464
ACAGAAATCACGATCA-1	Myeloid Dendritic cells	0
ACAGAAATCACGGTCG-1	Cancer cells	0.167715
ACAGAAATCGGTTCAA-1	Cancer cells	0.0514721
ACAGAAATCTGACCCT-1	Memory B cells	0.0766871
ACAGCCGAGAAAGCGA-1	Memory CD4+ T cells	0
ACAGCCGAGACCAAAT-1	Cancer cells	0
ACAGCCGAGAGTTGTA-1	Neutrophils	0.163934
ACAGCCGAGTAATACG-1	Myeloid Dendritic cells	0.0293858
ACAGCCGCAAGACCGA-1	Memory B cells	0
ACAGCCGCACTACACA-1	Memory B cells	0
ACAGCCGCAGAGTTGG-1	Macrophages	0
ACAGCCGCATACAGAA-1	Cancer cells	0.0891266
ACAGCCGGTAAGATAC-1	Cancer cells	0.0932488
ACAGCCGGTATTCTCT-1	Memory B cells	0
ACAGCCGTCACAGTGT-1	Memory B cells	0.0769231
ACAGCCGTCACTAGCA-1	Memory B cells	0.0525762
ACAGCCGTCTCTATAC-1	Cancer cells	0.120446
ACAGCCGTCTGTTCAT-1	Myeloid Dendritic cells	0.070028
ACAGGGAAGCACAAAT-1	Cancer cells	0.0921022
ACAGGGAAGGAGGGTG-1	Macrophages	0
ACAGGGAAGGTGCTAG-1	Cancer cells	0.0643087
ACAGGGAAGTCCCGGT-1	Cancer cells	0.0385208
ACAGGGAAGTGGTTAA-1	Cancer cells	0.0770515
ACAGGGAAGTTGAAGT-1	Cancer cells	0.0371747
ACAGGGACAAATTAGG-1	Macrophages	0.0234522
ACAGGGACAAGCACCC-1	Cancer cells	0.0829876
ACAGGGACATATACCG-1	Granulocytes	0.0290444
ACAGGGAGTACTTGTG-1	Myeloid Dendritic cells	0.0617792
ACAGGGAGTATGCGGA-1	Classical Monocytes	0.137931
ACAGGGAGTCAGATTC-1	Granulocytes	0.0153163
ACAGGGAGTGCTTCAA-1	Cancer cells	0
ACAGGGAGTGTCTAAC-1	CD8+ NKT-like cells	0.0817661
ACAGGGATCAGGGATG-1	Memory B cells	0
ACAGGGATCATCTGTT-1	CD8+ NKT-like cells	0
ACAGGGATCCTTGAAG-1	Basophils	0
ACAGGGATCGACCCAG-1	Cancer cells	0.0448732
ACAGGGATCGCTCCTA-1	CD8+ NKT-like cells	0.0816327
ACAGGGATCTTCGTGC-1	Cancer cells	0.0502008
ACATCCCAGAAGAGCA-1	Memory B cells	0
ACATCCCAGCCTATTG-1	Cancer cells	0.156593
ACATCCCAGCGTGAGT-1	Myeloid Dendritic cells	0.0257931
ACATCCCAGGTGAGAA-1	Neutrophils	0.154321
ACATCCCAGTCATGAA-1	Cancer cells	0.157978
ACATCCCAGTGAGGTC-1	Memory CD4+ T cells	0.0789889
ACATCCCAGTTGCCCG-1	Neutrophils	0.0397219
ACATCCCAGTTGCTGT-1	Memory B cells	0
ACATCCCCAACCAGAG-1	Myeloid Dendritic cells	0.0407249
ACATCCCCAAGGTCGA-1	Cancer cells	0.0436681
ACATCCCCACGGTGTC-1	Progenitor cells	0.171948
ACATCCCCAGCTCTGG-1	Myeloid Dendritic cells	0.0291206
ACATCCCCAGCTGTTA-1	Memory CD4+ T cells	0
ACATCCCCAGTTAGGG-1	Memory B cells	0
ACATCCCCATCGGTTA-1	Macrophages	0
ACATCCCGTAACTGCT-1	Memory CD4+ T cells	0
ACATCCCGTCACAGTT-1	Macrophages	0
ACATCCCGTCTTCATT-1	Memory CD4+ T cells	0.134048
ACATCCCGTGAGATCG-1	Memory B cells	0
ACATCCCGTTGGTAGG-1	Granulocytes	0
ACATCCCGTTTGAACC-1	Myeloid Dendritic cells	0.040404
ACATCCCTCAAGCCTA-1	Memory CD4+ T cells	0.319149
ACATCCCTCACAGTGT-1	Cancer cells	0.0959693
ACATCCCTCATACGGT-1	Myeloid Dendritic cells	0.017313
ACATCGAAGAGTATAC-1	Macrophages	0
ACATCGAAGCCTCAGC-1	Memory B cells	0.0883392
ACATCGAAGCGTCTCG-1	Cancer cells	0
ACATCGAAGCTGACTT-1	Memory CD4+ T cells	0.0273373
ACATCGAAGGGACAGG-1	Memory CD4+ T cells	0.0605694
ACATCGAAGTAGGCCA-1	Endothelial	0
ACATCGACAACCACAT-1	Cancer cells	0.0297354
ACATCGACAAGCGAAC-1	Memory B cells	0
ACATCGACACACAGCC-1	CD8+ NKT-like cells	0.0306654
ACATCGACAGACAAAT-1	Cancer cells	0.0468933
ACATCGACAGAGAGGG-1	Cancer cells	0.0651254
ACATCGACAGTCGCAC-1	Cancer cells	0
ACATCGAGTAAGCGGT-1	Cancer cells	0.0423101
ACATCGAGTCACAGAG-1	Basophils	0.0152207
ACATCGAGTCTCTCCA-1	Memory B cells	0.163934
ACATCGAGTGAACTAA-1	Macrophages	0.0285266
ACATCGAGTTGCCTAA-1	Memory B cells	0.0797448
ACATCGATCATGCCCT-1	Cancer cells	0.0341997
ACATCGATCCAATCCC-1	Memory B cells	0
ACATCGATCCACACCT-1	Memory CD4+ T cells	0
ACATCGATCCTAAGTG-1	Macrophages	0.136379
ACATCGATCGTGTGAT-1	CD8+ NKT-like cells	0.105485
ACATCGATCTATTTCG-1	Plasmacytoid Dendritic cells	0.18622
ACATGCAAGACATCAA-1	Classical Monocytes	0
ACATGCAAGATCGCCC-1	Memory B cells	0.08726
ACATGCAAGCGATCGA-1	Cancer cells	0.0328084
ACATGCAAGGTAATCA-1	Cancer cells	0.0372024
ACATGCAAGTAACGTA-1	Macrophages	0.0232342
ACATGCACAAACTAAG-1	Cancer cells	0.022007
ACATGCACACACACGC-1	Memory CD4+ T cells	0.0739645
ACATGCACACAGAGAC-1	Classical Monocytes	0.0356506
ACATGCACACATTCGA-1	Myeloid Dendritic cells	0.137268
ACATGCACACCATAAC-1	Cancer cells	0.0796178
ACATGCACACGACAGA-1	Macrophages	0
ACATGCACACGACTAT-1	Cancer cells	0.0460163
ACATGCACACGTCGGT-1	CD8+ NKT-like cells	0
ACATGCACAGCGCGTT-1	CD8+ NKT-like cells	0
ACATGCACAGCTTCGG-1	Myeloid Dendritic cells	0.0428541
ACATGCACATCTAACG-1	Memory B cells	0
ACATGCAGTACCTTCC-1	Endothelial	0.118624
ACATGCAGTCCTCAGG-1	Myeloid Dendritic cells	0
ACATGCAGTCGATTCA-1	CD8+ NKT-like cells	0.15361
ACATGCAGTCGTTATG-1	Memory B cells	0
ACATGCAGTGACACAG-1	Memory CD4+ T cells	0.0659196
ACATGCAGTTCGGCTG-1	Myeloid Dendritic cells	0.0450755
ACATGCAGTTTAAGGA-1	Cancer cells	0.1002
ACATGCATCAGTCTTT-1	Cancer cells	0.0780234
ACATGCATCAGTGTTG-1	Myeloid Dendritic cells	0
ACATGCATCCACTTCG-1	Macrophages	0
ACATGCATCCGTGCGA-1	Myeloid Dendritic cells	0.0261803
ACATGCATCGGATAAA-1	Myeloid Dendritic cells	0.0512952
ACATGCATCTTCCCAG-1	Plasma B cells	0
ACATTTCAGCCTAGGA-1	Macrophages	0.0179533
ACATTTCAGCCTTTGA-1	Myeloid Dendritic cells	0.0199084
ACATTTCAGCGAGTAC-1	Memory CD4+ T cells	0
ACATTTCAGCTCCCTT-1	CD8+ NKT-like cells	0.0790514
ACATTTCAGGATCACG-1	Myeloid Dendritic cells	0.10015
ACATTTCAGTCCCAAT-1	Cancer cells	0
ACATTTCCAACTGGTT-1	Memory CD4+ T cells	0.0800641
ACATTTCCACACCTTC-1	Memory B cells	0.109469
ACATTTCCAGAGTTCT-1	Neutrophils	0
ACATTTCCATCAGTCA-1	Endothelial	0
ACATTTCGTACAGAGC-1	Memory CD4+ T cells	0
ACATTTCGTCCAGGTC-1	Myeloid Dendritic cells	0.0248262
ACATTTCGTCGGTGTC-1	Memory B cells	0.100806
ACATTTCGTGCTCCGA-1	Myeloid Dendritic cells	0
ACATTTCGTTGGACTT-1	Neutrophils	0
ACATTTCGTTGTCAGT-1	Cancer cells	0.018352
ACATTTCTCACGGAGA-1	Cancer cells	0.162294
ACATTTCTCCCTCATG-1	Classical Monocytes	0
ACATTTCTCCTGTAAG-1	Memory B cells	0
ACATTTCTCTGGGAGA-1	Myeloid Dendritic cells	0.0672721
ACCAAACAGAATCTAG-1	Myeloid Dendritic cells	0.0447361
ACCAAACAGATACTGA-1	Cancer cells	0.123686
ACCAAACAGCACCTGC-1	Cancer cells	0.105932
ACCAAACAGTATAGAC-1	CD8+ NKT-like cells	0.11422
ACCAAACCAACATACC-1	Myeloid Dendritic cells	0.048317
ACCAAACCACTACTTT-1	Cancer cells	0.0306091
ACCAAACGTCCACACG-1	Memory B cells	0
ACCAAACGTTATCCAG-1	Cancer cells	0.0800641
ACCAAACTCACGAACT-1	Memory B cells	0.0820345
ACCAAACTCATGAGAA-1	Macrophages	0.0520969
ACCAAACTCGACCCAG-1	Macrophages	0.0288434
ACCAAACTCGGAGCAA-1	CD8+ NKT-like cells	0.0327547
ACCAACAAGACTTGTC-1	Cancer cells	0.0569801
ACCAACAAGAGGGTAA-1	Memory B cells	0
ACCAACAAGCGGGTTA-1	Cancer cells	0.0176344
ACCAACACACTCCTTG-1	Cancer cells	0.0188005
ACCAACACAGTAGGAC-1	Myeloid Dendritic cells	0.0402199
ACCAACACATGCCATA-1	Myeloid Dendritic cells	0.0592534
ACCAACAGTATGCAAA-1	Memory B cells	0
ACCAACAGTCAACATC-1	Memory B cells	0.0710732
ACCAACAGTCTACATG-1	Myeloid Dendritic cells	0.0470958
ACCAACAGTGCTAGCC-1	Classical Monocytes	0
ACCAACAGTGGTCTCG-1	Cancer cells	0
ACCAACAGTTCACGAT-1	Cancer cells	0.0785464
ACCAACATCACGGTCG-1	Memory B cells	0
ACCAACATCACTAGCA-1	Memory B cells	0
ACCAACATCAGTCTTT-1	Memory B cells	0.0742391
ACCAACATCCGCTAGG-1	Cancer cells	0.0630517
ACCAACATCCTTCAGC-1	Memory B cells	0
ACCAACATCGACACTA-1	Cancer cells	0.0472367
ACCAACATCGAGGCAA-1	Endothelial	0.185185
ACCAACATCGTCAACA-1	Memory CD4+ T cells	0.110132
ACCAACATCGTGACTA-1	Myeloid Dendritic cells	0
ACCACAAAGACGCATG-1	Plasma B cells	0
ACCACAAAGCATAGGC-1	Memory B cells	0
ACCACAAAGGCATCTT-1	Cancer cells	0.0243132
ACCACAAAGGCCCAAA-1	Cancer cells	0.0737463
ACCACAAAGTAGCAAT-1	Memory B cells	0
ACCACAAAGTAGTCTC-1	Memory B cells	0
ACCACAAAGTTGGAGC-1	Classical Monocytes	0.0179437
ACCACAACAATTGCCA-1	Cancer cells	0.035461
ACCACAACACCGCTAG-1	Memory CD4+ T cells	0
ACCACAACAGTCAGTT-1	Myeloid Dendritic cells	0
ACCACAACATGAATCC-1	Memory CD4+ T cells	0.0896861
ACCACAAGTAACATCC-1	Cancer cells	0
ACCACAAGTAATACCC-1	Cancer cells	0
ACCACAAGTACGTTCA-1	Cancer cells	0.0457928
ACCACAAGTAGTAAGT-1	Memory B cells	0
ACCACAAGTATAGCTC-1	Basophils	0
ACCACAAGTCCGAAAG-1	Cancer cells	0.0339789
ACCACAAGTTTGAACC-1	CD8+ NKT-like cells	0.0590667
ACCACAATCCAGCAAT-1	Memory B cells	0
ACCACAATCTCAGAAC-1	Memory B cells	0
ACCACAATCTTCTGGC-1	Myeloid Dendritic cells	0.0476985
ACCACAATCTTTGGAG-1	Memory B cells	0
ACCATTTAGGTCGACA-1	Cancer cells	0
ACCATTTAGTCCTGCG-1	Macrophages	0
ACCATTTAGTCTAGCT-1	Granulocytes	0
ACCATTTCAAAGGGTC-1	Cancer cells	0.0606061
ACCATTTCAAGTTCCA-1	Cancer cells	0
ACCATTTGTCCGGACT-1	Memory CD4+ T cells	0
ACCATTTGTCGACTTA-1	Cancer cells	0.0745712
ACCATTTTCACGACTA-1	Cancer cells	0.0824402
ACCATTTTCACTGCTC-1	Memory B cells	0
ACCATTTTCATAGACC-1	Memory B cells	0
ACCATTTTCCGATCTC-1	Memory B cells	0
ACCATTTTCCGTACGG-1	Cancer cells	0
ACCATTTTCGAAGCCC-1	Memory CD4+ T cells	0
ACCATTTTCGGCTCTT-1	Memory B cells	0
ACCATTTTCTGGTTGA-1	Classical Monocytes	0.0580889
ACCCAAAAGAATCGCG-1	CD8+ NKT-like cells	0
ACCCAAAAGCTCGACC-1	Myeloid Dendritic cells	0.0587458
ACCCAAAAGTCATAGA-1	Myeloid Dendritic cells	0
ACCCAAAAGTCCCGAC-1	Memory B cells	0
ACCCAAACAATTCACG-1	Neutrophils	0.0204904
ACCCAAACACTGGAAG-1	CD8+ NKT-like cells	0
ACCCAAACATCAGTCA-1	Cancer cells	0
ACCCAAAGTAGACAAT-1	Myeloid Dendritic cells	0
ACCCAAAGTAGATCGG-1	Cancer cells	0.103093
ACCCAAAGTCACAGTT-1	CD8+ NKT-like cells	0
ACCCAAAGTGCATTTG-1	Memory CD4+ T cells	0.0676133
ACCCAAAGTGTCTCCT-1	Myeloid Dendritic cells	0
ACCCAAAGTTGACTGT-1	CD8+ NKT-like cells	0
ACCCAAATCGCATTGA-1	Macrophages	0
ACCCAAATCGGCTGAC-1	Classical Monocytes	0.0516529
ACCCAAATCTACTCAT-1	CD8+ NKT-like cells	0
ACCCAAATCTGTTGGA-1	Memory CD4+ T cells	0.116959
ACCCTCAAGATTGCGG-1	Memory CD4+ T cells	0
ACCCTCAAGCTGAGTG-1	Cancer cells	0.0862813
ACCCTCAAGGAGATAG-1	Granulocytes	0.0229586
ACCCTCAAGGCACTCC-1	Memory CD4+ T cells	0
ACCCTCAAGTAGTCAA-1	Memory CD4+ T cells	0.115407
ACCCTCACAAATTGCC-1	Myeloid Dendritic cells	0.0199601
ACCCTCACAATAGGGC-1	Memory CD4+ T cells	0.071736
ACCCTCACACTAACGT-1	Memory B cells	0
ACCCTCACAGAGGGTT-1	Neutrophils	0.0233936
ACCCTCACAGAGTAAT-1	Myeloid Dendritic cells	0
ACCCTCACAGCACAGA-1	Macrophages	0.0184451
ACCCTCACATGGCTGC-1	Memory B cells	0.0832639
ACCCTCACATGTCTAG-1	Cancer cells	0.0135099
ACCCTCAGTCAGCTTA-1	Plasma B cells	0
ACCCTCAGTCCTGTCT-1	Myeloid Dendritic cells	0.0197628
ACCCTCAGTTGCCGAC-1	Macrophages	0.0448129
ACCCTCATCATTGCCC-1	Basophils	0.0823723
ACCCTCATCATTGGTG-1	Memory CD4+ T cells	0.146413
ACCCTCATCCGGACTG-1	Memory B cells	0
ACCCTCATCGACATTG-1	Macrophages	0.0441891
ACCCTCATCGCTGTTC-1	Macrophages	0.0236883
ACCCTCATCTCGCAGG-1	Cancer cells	0.108225
ACCCTCATCTGCAGCG-1	Macrophages	0.0225023
ACCCTTGAGACGACGT-1	Memory B cells	0.0879507
ACCCTTGAGCACCGAA-1	CD8+ NKT-like cells	0
ACCCTTGAGCTCTATG-1	Plasmacytoid Dendritic cells	0
ACCCTTGAGTCGCCCA-1	Memory CD4+ T cells	0
ACCCTTGCAGAAGCTG-1	Memory CD4+ T cells	0.0807102
ACCCTTGCAGGCACTC-1	Cancer cells	0.0896325
ACCCTTGGTAGCGTAG-1	Memory B cells	0
ACCCTTGGTCAGATTC-1	Memory B cells	0.0788644
ACCCTTGGTCGTGATT-1	Macrophages	0.0348614
ACCCTTGGTGATACCT-1	Classical Monocytes	0
ACCCTTGGTGGATGAC-1	Memory CD4+ T cells	0
ACCCTTGGTTCCTACC-1	CD8+ NKT-like cells	0.130463
ACCCTTGTCACATCAG-1	Cancer cells	0.0445534
ACCCTTGTCATGGATC-1	Memory CD4+ T cells	0
ACCCTTGTCCAAATGC-1	Progenitor cells	0.0735835
ACCCTTGTCCATCACC-1	Myeloid Dendritic cells	0.0259875
ACCCTTGTCCATCTCG-1	Myeloid Dendritic cells	0
ACCCTTGTCCCGTGTT-1	Memory B cells	0
ACCCTTGTCCCTCTAG-1	Memory B cells	0.100806
ACCCTTGTCCCTTCCC-1	Neutrophils	0.0135373
ACCCTTGTCGGTCACG-1	Cancer cells	0
ACCCTTGTCTTGATTC-1	Memory B cells	0.0644745
ACCGTTCAGAATTGCA-1	Memory B cells	0
ACCGTTCAGACGTCCC-1	Memory B cells	0
ACCGTTCAGCCGATCC-1	Neutrophils	0
ACCGTTCAGCCTGTGC-1	Memory CD4+ T cells	0
ACCGTTCAGTACCGGA-1	Cancer cells	0.0863558
ACCGTTCAGTGCTAGG-1	Classical Monocytes	0
ACCGTTCCAACAAGAT-1	Cancer cells	0.106239
ACCGTTCCAATGGCCC-1	Classical Monocytes	0
ACCGTTCGTAGTCGTT-1	Cancer cells	0.107469
ACCGTTCGTCATAACC-1	Memory B cells	0.0680272
ACCGTTCGTGAGGAAA-1	Macrophages	0.02574
ACCGTTCTCGCATTAG-1	Granulocytes	0.0459453
ACCGTTCTCGCCTTGT-1	CD8+ NKT-like cells	0
ACCGTTCTCGCTAAAC-1	Granulocytes	0.0214064
ACCTACCAGATCGGTG-1	Plasmacytoid Dendritic cells	0.0641849
ACCTACCAGGCTTAGG-1	Memory B cells	0
ACCTACCAGGGTAGCT-1	Macrophages	0.020452
ACCTACCAGTCGGCCT-1	Cancer cells	0.0523286
ACCTACCCAACACTAC-1	CD8+ NKT-like cells	0
ACCTACCCAAGCAGGT-1	Cancer cells	0
ACCTACCCAAGTGCTT-1	Neutrophils	0
ACCTACCCAGTTCCAA-1	Macrophages	0
ACCTACCCATAGCACT-1	Cancer cells	0
ACCTACCGTCCTCCTA-1	Cancer cells	0
ACCTACCGTCGCTCGA-1	Memory CD4+ T cells	0
ACCTACCGTGAGTAAT-1	Macrophages	0.068835
ACCTACCTCAGCTGAT-1	Myeloid Dendritic cells	0
ACCTACCTCCAGCACG-1	Memory B cells	0
ACCTACCTCGCCACTT-1	Myeloid Dendritic cells	0.0252143
ACCTACCTCGCCCAGA-1	CD8+ NKT-like cells	0
ACCTACCTCTGCGGCA-1	Macrophages	0.0161603
ACCTGAAAGATAGCTA-1	CD8+ NKT-like cells	0.0829876
ACCTGAAAGCTTAGTC-1	Myeloid Dendritic cells	0.0652529
ACCTGAAAGGCGTTGA-1	Cancer cells	0.0426803
ACCTGAACACTTCAGA-1	CD8+ NKT-like cells	0
ACCTGAACAGGTTCAT-1	Cancer cells	0.0375263
ACCTGAACATGGCCAC-1	Memory CD4+ T cells	0
ACCTGAACATGTTTGG-1	Cancer cells	0.0619195
ACCTGAAGTACAACGG-1	Plasmacytoid Dendritic cells	0.0335683
ACCTGAAGTCGGTGTC-1	Myeloid Dendritic cells	0.0221288
ACCTGAAGTCTCGACG-1	Neutrophils	0.1001
ACCTGAATCGGACTGC-1	Memory CD4+ T cells	0
ACCTGAATCGGAGTAG-1	Cancer cells	0.1287
ACCTGAATCGGTAGGA-1	Memory B cells	0
ACCTGAATCTAGGCAT-1	Memory CD4+ T cells	0
ACCTGTCAGAGCCTGA-1	Neutrophils	0.074897
ACCTGTCAGCACGATG-1	Myeloid Dendritic cells	0.0393159
ACCTGTCAGGAGATAG-1	Macrophages	0.0253325
ACCTGTCAGGTACCTT-1	Memory CD4+ T cells	0.204332
ACCTGTCAGGTCGTGA-1	Memory CD4+ T cells	0
ACCTGTCAGTCATGCT-1	Memory CD4+ T cells	0
ACCTGTCAGTCCTACA-1	CD8+ NKT-like cells	0
ACCTGTCAGTTCATCG-1	Macrophages	0.0455996
ACCTGTCCAAACCACT-1	Macrophages	0.0196889
ACCTGTCCACCCAACG-1	Myeloid Dendritic cells	0.0374953
ACCTGTCCAGTTGCGC-1	Cancer cells	0
ACCTGTCGTCACCGAC-1	Cancer cells	0
ACCTGTCGTCACCGCA-1	Cancer cells	0
ACCTGTCGTCGCTGCA-1	Cancer cells	0.0588755
ACCTGTCGTCTAGGCC-1	Cancer cells	0.0478469
ACCTGTCGTCTCAGAT-1	Myeloid Dendritic cells	0
ACCTGTCGTGACTAAA-1	Memory CD4+ T cells	0.148148
ACCTGTCGTGGCGCTT-1	Basophils	0.0416667
ACCTGTCGTGGCTTAT-1	Memory B cells	0
ACCTGTCGTTCAGCTA-1	CD8+ NKT-like cells	0
ACCTGTCGTTTACTGG-1	Macrophages	0.0933998
ACCTGTCTCACTCCGT-1	Classical Monocytes	0.0558036
ACCTGTCTCAGGACGA-1	Memory CD4+ T cells	0
ACCTGTCTCGGCTGGT-1	Myeloid Dendritic cells	0.0276091
ACCTGTCTCTCATTGT-1	Memory B cells	0
ACGATCAAGTAGTCAA-1	Memory B cells	0
ACGATCACAAAGGAGA-1	Myeloid Dendritic cells	0
ACGATCACAACACGTT-1	Cancer cells	0.0379939
ACGATCACAAGCACCC-1	Macrophages	0.0454133
ACGATCACACCTCTAC-1	Memory CD4+ T cells	0.130976
ACGATCACACTTCCTG-1	Neutrophils	0.0341974
ACGATCAGTCCCACGA-1	Cancer cells	0.0317797
ACGATCAGTGAGCAGT-1	Memory CD4+ T cells	0
ACGATCAGTGTTTGCA-1	Memory B cells	0
ACGATCAGTTCCAAAC-1	Memory B cells	0.0877963
ACGATCATCTAGGCAT-1	Cancer cells	0.0224467
ACGATCATCTGTTCAT-1	Classical Monocytes	0
ACGATCATCTTACGTT-1	Neutrophils	0
ACGATGTAGCGATCGA-1	Cancer cells	0.106007
ACGATGTAGGAAGTCC-1	Basophils	0
ACGATGTAGGCAGTCA-1	Cancer cells	0.0717017
ACGATGTAGTGGTTAA-1	Memory B cells	0
ACGATGTAGTTGGAAT-1	Cancer cells	0.0874699
ACGATGTCAAATCAGA-1	Memory B cells	0
ACGATGTCAACGGTAG-1	Memory B cells	0
ACGATGTCACGCGGTT-1	Memory CD4+ T cells	0
ACGATGTCACGGTGCT-1	CD8+ NKT-like cells	0.0646831
ACGATGTCACTTCTCG-1	Classical Monocytes	0
ACGATGTCAGACGGAT-1	Cancer cells	0.127584
ACGATGTCAGCGTTTA-1	Macrophages	0
ACGATGTCATCTGCGG-1	Memory CD4+ T cells	0
ACGATGTGTACGAAAT-1	Myeloid Dendritic cells	0.0211327
ACGATGTGTAGGCAAC-1	Classical Monocytes	0
ACGATGTGTCGTCAGC-1	Cancer cells	0.0776699
ACGATGTGTCGTGGTC-1	Cancer cells	0
ACGATGTGTCTAGGTT-1	CD8+ NKT-like cells	0.0706714
ACGATGTGTTATCTGG-1	Memory B cells	0
ACGATGTGTTGACTAC-1	Cancer cells	0.10921
ACGATGTGTTGGCTAT-1	Memory B cells	0
ACGATGTTCAGCATTG-1	Cancer cells	0.120579
ACGATGTTCATGGCCG-1	CD8+ NKT-like cells	0
ACGATGTTCGGCAGTC-1	Cancer cells	0.0795387
ACGCACGAGAGCCGAT-1	Cancer cells	0
ACGCACGAGCATCTTG-1	Basophils	0
ACGCACGAGGAATTAC-1	CD8+ NKT-like cells	0
ACGCACGAGGCCTTCG-1	Cancer cells	0.149432
ACGCACGAGGTTCCAT-1	Memory CD4+ T cells	0
ACGCACGCAAACTAGA-1	Myeloid Dendritic cells	0.0155812
ACGCACGCAACTCCCT-1	Memory CD4+ T cells	0
ACGCACGCAAGTTGGG-1	Myeloid Dendritic cells	0.0183385
ACGCACGCACGGTGAA-1	Memory B cells	0
ACGCACGCAGAACTAA-1	Memory B cells	0.0689655
ACGCACGCATCTAACG-1	Cancer cells	0
ACGCACGGTATCGCTA-1	Myeloid Dendritic cells	0.0398327
ACGCACGGTCGACTGC-1	Cancer cells	0.0373413
ACGCACGGTCTCCTGT-1	Myeloid Dendritic cells	0.0347343
ACGCACGGTGCAATAA-1	Memory CD4+ T cells	0.0702741
ACGCACGGTGCTGCAC-1	Cancer cells	0
ACGCACGGTGGCTGCT-1	Progenitor cells	0.0621157
ACGCACGGTTAAACAG-1	Cancer cells	0.0543085
ACGCACGGTTCGTGCG-1	Cancer cells	0.0604138
ACGCACGGTTGCTGAT-1	CD8+ NKT-like cells	0.0909918
ACGCACGTCAAGATAG-1	Plasma B cells	0
ACGCACGTCGAACCAT-1	Memory B cells	0
ACGCACGTCGCTCTAC-1	Memory CD4+ T cells	0
ACGCACGTCGGTCTGG-1	Cancer cells	0.160772
ACGCACGTCTCTCTAA-1	CD8+ NKT-like cells	0
ACGCACGTCTTTCCAA-1	Memory CD4+ T cells	0.161031
ACGGAAGAGAAACCCG-1	Memory B cells	0
ACGGAAGAGGCTATCT-1	Memory CD4+ T cells	0
ACGGAAGAGGGTTAAT-1	Macrophages	0.0587199
ACGGAAGAGGTGCTGA-1	Cancer cells	0.077101
ACGGAAGAGTCTGCAT-1	Memory B cells	0
ACGGAAGCACGACGTC-1	Memory B cells	0
ACGGAAGGTACATTGC-1	Cancer cells	0.0615858
ACGGAAGGTTCCTACC-1	Myeloid Dendritic cells	0.0116577
ACGGAAGGTTCGGACC-1	Cancer cells	0.0898674
ACGGAAGGTTCTTCAT-1	Myeloid Dendritic cells	0
ACGGAAGTCACATACG-1	Macrophages	0
ACGGAAGTCACGGAGA-1	Memory B cells	0
ACGGAAGTCCACTTCG-1	Myeloid Dendritic cells	0
ACGGAAGTCCGCACTT-1	Myeloid Dendritic cells	0.0373692
ACGGGTCCAAGAGCTG-1	CD8+ NKT-like cells	0
ACGGGTCCAAGGTTGG-1	Cancer cells	0.120265
ACGGGTCCAATTCGTG-1	Plasmacytoid Dendritic cells	0
ACGGGTCCAATTGCCA-1	Macrophages	0.0761499
ACGGGTCCACAAAGTA-1	Neutrophils	0.0127992
ACGGGTCCACTAGTAC-1	Plasmacytoid Dendritic cells	0
ACGGGTCCAGAGTGAC-1	Cancer cells	0.0565419
ACGGGTCCATGGCCAC-1	CD8+ NKT-like cells	0
ACGGGTCCATTGCCTC-1	Cancer cells	0
ACGGGTCGTGTCTTAG-1	Myeloid Dendritic cells	0
ACGGGTCGTTCTCCTG-1	Memory CD4+ T cells	0
ACGGGTCTCAAAGCCT-1	Cancer cells	0.0736648
ACGGGTCTCACATACG-1	Memory B cells	0
ACGGGTCTCAGCTTCC-1	Macrophages	0
ACGGGTCTCGAGATGG-1	Cancer cells	0.0768147
ACGGGTCTCGTACACA-1	Cancer cells	0.0764409
ACGGGTCTCTCGTTTA-1	Myeloid Dendritic cells	0
ACGGGTCTCTTAAGGC-1	CD8+ NKT-like cells	0
ACGGTCGAGACCTCAT-1	Memory CD4+ T cells	0
ACGGTCGAGACTCTTG-1	Neutrophils	0
ACGGTCGAGCTCTTCC-1	Memory B cells	0
ACGGTCGAGTGTTGTC-1	Neutrophils	0.0465766
ACGGTCGCACAGTGAG-1	Cancer cells	0.0231616
ACGGTCGCACGGATCC-1	Memory CD4+ T cells	0
ACGGTCGCAGCGCTTG-1	Myeloid Dendritic cells	0.0144928
ACGGTCGCATGATCTG-1	Memory B cells	0.0956023
ACGGTCGCATGTACGT-1	Myeloid Dendritic cells	0.0456274
ACGGTCGGTCACGTGC-1	CD8+ NKT-like cells	0.0615764
ACGGTCGGTCCAAATC-1	Cancer cells	0.0281948
ACGGTCGGTCGAATTC-1	Cancer cells	0.128123
ACGGTCGGTCGAGCAA-1	CD8+ NKT-like cells	0.0815661
ACGGTCGGTCTTCCGT-1	Myeloid Dendritic cells	0.0675219
ACGGTCGGTGAAGCGT-1	Classical Monocytes	0
ACGGTCGGTGCTGCAC-1	Memory B cells	0.11274
ACGGTCGGTTACCGTA-1	Memory B cells	0
ACGGTCGGTTCATCTT-1	Memory B cells	0
ACGGTCGGTTGTCAGT-1	Memory B cells	0.175901
ACGGTCGTCCATAAGC-1	Myeloid Dendritic cells	0.0190876
ACGGTCGTCGCAATTG-1	Memory B cells	0
ACGGTCGTCTTCGGTC-1	Memory CD4+ T cells	0.056243
ACGGTTAAGACGAGCT-1	Cancer cells	0.0660066
ACGGTTAAGACGGATC-1	Granulocytes	0
ACGGTTAAGGACCCAA-1	Myeloid Dendritic cells	0.0467071
ACGGTTAAGTATGGCG-1	Myeloid Dendritic cells	0
ACGGTTAAGTCATAGA-1	Memory B cells	0.0660066
ACGGTTACAAAGTATG-1	Memory CD4+ T cells	0
ACGGTTACACCCTCTA-1	Cancer cells	0.0246731
ACGGTTACACCGTGAC-1	Memory B cells	0
ACGGTTACACGGTGAA-1	Memory CD4+ T cells	0.0882613
ACGGTTACATCGAACT-1	Basophils	0
ACGGTTAGTCACTGAT-1	Macrophages	0.0231267
ACGGTTAGTGGCTGAA-1	Neutrophils	0.0288628
ACGGTTAGTGTATCCA-1	Cancer cells	0.0839631
ACGGTTAGTTGAGGAC-1	CD8+ NKT-like cells	0
ACGGTTATCACTTCTA-1	CD8+ NKT-like cells	0
ACGGTTATCAGAGTTC-1	CD8+ NKT-like cells	0.0291121
ACGGTTATCCACACAA-1	Myeloid Dendritic cells	0.0449102
ACGGTTATCCATCAGA-1	Cancer cells	0.231054
ACGGTTATCCGCGGAT-1	Cancer cells	0.0816993
ACGGTTATCCGTATGA-1	CD8+ NKT-like cells	0
ACGGTTATCTCCGTGT-1	Myeloid Dendritic cells	0
ACGGTTATCTTTCAGT-1	CD8+ NKT-like cells	0
ACGTAACAGAATCTAG-1	Macrophages	0.0150534
ACGTAACAGACATACA-1	Myeloid Dendritic cells	0.0588582
ACGTAACAGACCAGAC-1	Myeloid Dendritic cells	0.0306044
ACGTAACAGACCCGCT-1	CD8+ NKT-like cells	0.050813
ACGTAACAGCACCGTC-1	Classical Monocytes	0
ACGTAACAGCGTCTCG-1	Memory CD4+ T cells	0.132626
ACGTAACCAACTACGT-1	Myeloid Dendritic cells	0.0206911
ACGTAACCACACTGGC-1	Memory CD4+ T cells	0
ACGTAACCACATGACT-1	Cancer cells	0.0710227
ACGTAACCACTGGCGT-1	Memory B cells	0
ACGTAACCAGTCTTCC-1	Memory CD4+ T cells	0
ACGTAACCAGTGGTGA-1	Neutrophils	0.0696864
ACGTAACCATAATGAG-1	Memory B cells	0
ACGTAACCATGGCACC-1	Cancer cells	0.035791
ACGTAACGTCACGACC-1	CD8+ NKT-like cells	0
ACGTAACGTCATAACC-1	Memory CD4+ T cells	0
ACGTAACGTCCAATCA-1	Memory CD4+ T cells	0
ACGTAACGTGAAGCTG-1	Memory B cells	0
ACGTAACGTGATAGAT-1	Progenitor cells	0.128041
ACGTAACGTGCACAAG-1	Macrophages	0
ACGTAACGTGTAACGG-1	Cancer cells	0.0677966
ACGTAACGTTACGATC-1	Memory B cells	0.0674764
ACGTAACGTTGTACGT-1	Memory CD4+ T cells	0
ACGTAACTCAATCCAG-1	Memory B cells	0.100705
ACGTAACTCAGTGCGC-1	CD8+ NKT-like cells	0
ACGTAACTCGGACTTA-1	Memory B cells	0
ACGTAACTCTCTTGCG-1	Myeloid Dendritic cells	0.0259302
ACGTACAAGAAATGGG-1	Memory B cells	0
ACGTACAAGAGATTCA-1	Macrophages	0.0637349
ACGTACAAGTCATCCA-1	Memory CD4+ T cells	0.0619579
ACGTACAAGTTAGTAG-1	CD8+ NKT-like cells	0.15949
ACGTACACACAACGTT-1	Cancer cells	0.080819
ACGTACACACCACATA-1	Cancer cells	0.0762893
ACGTACACACCTAAAC-1	Memory CD4+ T cells	0
ACGTACACAGTTGTTG-1	CD8+ NKT-like cells	0
ACGTACACATCACGGC-1	Cancer cells	0.0966651
ACGTACAGTATAGCTC-1	Cancer cells	0.115009
ACGTACAGTGCGAACA-1	Memory B cells	0
ACGTACAGTGTTAAAG-1	Progenitor cells	0.0928505
ACGTACATCCAGTTCC-1	Memory B cells	0
ACGTACATCGTCGGGT-1	Memory B cells	0
ACGTACATCTGTCGTC-1	Macrophages	0
ACGTAGTAGAGGGTGG-1	Cancer cells	0.0143647
ACGTAGTAGCAGCCTC-1	Cancer cells	0.0450857
ACGTAGTAGCCTATTG-1	Progenitor cells	0.0529427
ACGTAGTAGCGATTCT-1	Cancer cells	0.0104395
ACGTAGTCAATCTCGA-1	CD8+ NKT-like cells	0
ACGTAGTCACTGGAAG-1	CD8+ NKT-like cells	0
ACGTAGTCACTGTCGG-1	Memory CD4+ T cells	0.0820345
ACGTAGTCAGAACATA-1	Cancer cells	0.0404858
ACGTAGTCAGCTATAC-1	Myeloid Dendritic cells	0.0979912
ACGTAGTCAGTCAGTT-1	Myeloid Dendritic cells	0
ACGTAGTGTCGTGCCA-1	Neutrophils	0.0484027
ACGTAGTGTGATGAAT-1	Memory B cells	0
ACGTAGTTCATCGCAA-1	Memory CD4+ T cells	0.0914077
ACGTAGTTCGCAGTGC-1	Memory B cells	0
ACGTCCTAGACTAGAT-1	Macrophages	0.062422
ACGTCCTAGCGACTGA-1	Memory CD4+ T cells	0
ACGTCCTAGCGTCAAG-1	Classical Monocytes	0
ACGTCCTAGCTTCGTA-1	Basophils	0
ACGTCCTAGCTTGTGT-1	Myeloid Dendritic cells	0
ACGTCCTAGGCCATAG-1	Memory CD4+ T cells	0
ACGTCCTCATAGGTAA-1	Cancer cells	0.0222717
ACGTCCTCATCCGATA-1	Memory CD4+ T cells	0
ACGTCCTCATTCTTCA-1	Memory B cells	0
ACGTCCTGTCAATGGG-1	Neutrophils	0
ACGTCCTGTCCATAGT-1	Memory CD4+ T cells	0
ACGTCCTGTCGAGTTT-1	Cancer cells	0.0431686
ACGTCCTGTCGTTATG-1	Memory B cells	0
ACGTCCTGTCTGCAAT-1	Memory B cells	0
ACGTCCTGTGGCACTC-1	Myeloid Dendritic cells	0.0293427
ACGTCCTTCACGACTA-1	Cancer cells	0.10674
ACGTCCTTCCACCCTA-1	Classical Monocytes	0
ACGTCCTTCCATCTAT-1	Classical Monocytes	0.0285144
ACGTCCTTCCCATTCG-1	Cancer cells	0.100284
ACGTCCTTCCTTTAGT-1	Memory CD4+ T cells	0.101266
ACGTCCTTCGACATCA-1	Neutrophils	0.0685133
ACGTCCTTCGAGTTGT-1	Memory B cells	0.0915751
ACGTCCTTCGGTAAGG-1	Progenitor cells	0.047243
ACGTCCTTCTGTACAG-1	Cancer cells	0.0383656
ACGTTCCAGACCATAA-1	Memory CD4+ T cells	0.0649773
ACGTTCCAGATAGCTA-1	Myeloid Dendritic cells	0
ACGTTCCAGATGCCGA-1	Plasmacytoid Dendritic cells	0.0457666
ACGTTCCAGGAAGTAG-1	Memory B cells	0
ACGTTCCAGGAGAATG-1	Progenitor cells	0.0824791
ACGTTCCAGTGAGTTA-1	Memory B cells	0
ACGTTCCAGTGGAATT-1	Plasmacytoid Dendritic cells	0
ACGTTCCCAAGCGAGT-1	Memory B cells	0
ACGTTCCCACGAGAAC-1	Neutrophils	0.07724
ACGTTCCCAGCTGTGC-1	Memory B cells	0
ACGTTCCCAGGCTTGC-1	Memory B cells	0
ACGTTCCCATACTTTC-1	Memory B cells	0
ACGTTCCGTCAGGCAA-1	CD8+ NKT-like cells	0
ACGTTCCGTCGTGATT-1	Granulocytes	0
ACGTTCCGTGCCGTAC-1	Macrophages	0
ACGTTCCGTGCTCTTC-1	Progenitor cells	0.0335548
ACGTTCCTCAAGTCGT-1	Cancer cells	0
ACGTTCCTCAAGTGGG-1	Memory B cells	0
ACGTTCCTCATCTATC-1	Neutrophils	0.0493097
ACGTTCCTCGAGTCTA-1	Memory B cells	0
ACGTTCCTCTATGTGG-1	Cancer cells	0.0796541
ACGTTCCTCTATTCGT-1	Memory CD4+ T cells	0.0952381
ACTACGAAGAGATGCC-1	Memory B cells	0
ACTACGAAGGCTAAAT-1	Plasma B cells	0
ACTACGAAGTAAACTG-1	Cancer cells	0.103885
ACTACGAAGTTGAATG-1	Memory B cells	0
ACTACGACAATAACCC-1	Myeloid Dendritic cells	0.0986193
ACTACGACACACTTAG-1	Myeloid Dendritic cells	0
ACTACGACATCAGTGT-1	CD8+ NKT-like cells	0
ACTACGACATGACTAC-1	Myeloid Dendritic cells	0.0529661
ACTACGACATTGTACG-1	Myeloid Dendritic cells	0.0558815
ACTACGAGTGAGTAGC-1	Cancer cells	0.091659
ACTACGAGTTCCACGG-1	Plasma B cells	0.0107515
ACTACGATCCGACAGC-1	Neutrophils	0.0428977
ACTACGATCGCAATTG-1	Granulocytes	0
ACTATCTAGAGTAACT-1	Cancer cells	0.0730282
ACTATCTAGCGACAGT-1	Classical Monocytes	0
ACTATCTAGGCCATAG-1	CD8+ NKT-like cells	0
ACTATCTAGGCCCGTT-1	Basophils	0
ACTATCTAGTCATCCA-1	Cancer cells	0.0820345
ACTATCTAGTTCGCAT-1	Cancer cells	0.1072
ACTATCTCACCGAATT-1	Cancer cells	0.0107898
ACTATCTCACTCCACT-1	Cancer cells	0
ACTATCTCAGCACCCA-1	Myeloid Dendritic cells	0.0907029
ACTATCTCAGCTCGGT-1	Macrophages	0.0278009
ACTATCTCAGTAGTTC-1	Myeloid Dendritic cells	0.0585709
ACTATCTCAGTGGCTC-1	Memory B cells	0
ACTATCTCATAACCCA-1	Myeloid Dendritic cells	0.0179695
ACTATCTCATTGTAGC-1	Macrophages	0
ACTATCTGTAATCAGA-1	Memory CD4+ T cells	0.166806
ACTATCTGTCTACGTA-1	Cancer cells	0.0416667
ACTATCTGTTGGGTTT-1	Myeloid Dendritic cells	0.114877
ACTATCTTCCGAAATC-1	CD8+ NKT-like cells	0
ACTATCTTCGACGCGT-1	Cancer cells	0.0404585
ACTATCTTCGCGATCG-1	Cancer cells	0.094585
ACTATCTTCTCGGGAC-1	Cancer cells	0.0874126
ACTATGGAGACTTCAC-1	Memory B cells	0.118064
ACTATGGAGAGTGAAG-1	Memory CD4+ T cells	0
ACTATGGAGCGCCGTT-1	Memory B cells	0
ACTATGGAGGTCACAG-1	Memory B cells	0.070922
ACTATGGCACAAAGCG-1	Memory B cells	0.0492854
ACTATGGCAGTTCCAA-1	Memory CD4+ T cells	0.0338295
ACTATGGCATAGTCAC-1	Memory B cells	0
ACTATGGGTTCTCGCT-1	Myeloid Dendritic cells	0.0227946
ACTATGGGTTCTCTAT-1	Memory CD4+ T cells	0
ACTATGGTCATTTGGG-1	Myeloid Dendritic cells	0
ACTATGGTCCGTATGA-1	Memory B cells	0
ACTATGGTCCTAGCCT-1	Memory CD4+ T cells	0.11919
ACTATGGTCGCCAACG-1	Cancer cells	0.0848716
ACTATGGTCTCGAGTA-1	Memory B cells	0
ACTATGGTCTCGTGGG-1	Macrophages	0.0410931
ACTATGGTCTGTAAGC-1	Basophils	0
ACTATTCAGATACTGA-1	Macrophages	0.0823497
ACTATTCAGCGCACAA-1	Neutrophils	0.0513084
ACTATTCAGCTAATGA-1	Cancer cells	0.0566091
ACTATTCAGGTTTGAA-1	Memory B cells	0
ACTATTCAGTTTCGGT-1	Basophils	0
ACTATTCCAACGTATC-1	Memory CD4+ T cells	0.0280348
ACTATTCCAAGGATGC-1	Memory B cells	0
ACTATTCCACATCCCT-1	Cancer cells	0.161095
ACTATTCCAGAATGTA-1	Granulocytes	0.0284293
ACTATTCCAGCAAGAC-1	Macrophages	0
ACTATTCCAGTTCTAG-1	Memory CD4+ T cells	0.167504
ACTATTCGTACCGTCG-1	Cancer cells	0.0547902
ACTATTCGTCAGCGTC-1	Cancer cells	0.0511182
ACTATTCGTCATACCA-1	Cancer cells	0.0677201
ACTATTCGTCGCGTTG-1	CD8+ NKT-like cells	0
ACTATTCGTCTGTGGC-1	Plasma B cells	0.0261712
ACTATTCGTGACAGGT-1	Macrophages	0.0830105
ACTATTCGTGATAGAT-1	Macrophages	0
ACTATTCGTGGTATGG-1	Memory B cells	0
ACTATTCTCATCCCGT-1	Memory B cells	0
ACTATTCTCATGAGAA-1	Memory B cells	0
ACTATTCTCCACCTGT-1	Cancer cells	0.0137108
ACTATTCTCGGTCTAA-1	Neutrophils	0.121544
ACTATTCTCGGTGAAG-1	Memory CD4+ T cells	0
ACTATTCTCTAGTTCT-1	Memory B cells	0
ACTATTCTCTCACGAA-1	Neutrophils	0
ACTATTCTCTGGTGGC-1	Myeloid Dendritic cells	0
ACTATTCTCTTTCCAA-1	Macrophages	0.0444642
ACTCCCAAGCGTTACT-1	Classical Monocytes	0.107411
ACTCCCAAGGATACAT-1	Cancer cells	0.090307
ACTCCCACAGTTCACA-1	Cancer cells	0.068918
ACTCCCACATTGCTTT-1	Memory B cells	0
ACTCCCAGTAGAATAC-1	Granulocytes	0.029479
ACTCCCAGTCGAATTC-1	CD8+ NKT-like cells	0.0635728
ACTCCCAGTCGGTACC-1	Memory B cells	0.0434028
ACTCCCAGTGTCTTAG-1	Progenitor cells	0.144127
ACTCCCAGTTCAATCG-1	Progenitor cells	0.0810811
ACTCCCATCAAAGGTA-1	Macrophages	0
ACTCCCATCCCGTTGT-1	CD8+ NKT-like cells	0
ACTCCCATCCGATTAG-1	Plasmacytoid Dendritic cells	0.187266
ACTCCCATCCGGTAAT-1	Memory CD4+ T cells	0
ACTCCCATCGTGGAAG-1	Macrophages	0
ACTCCCATCTAAGCGT-1	Neutrophils	0
ACTCTCGAGCGATTCT-1	Cancer cells	0.0308642
ACTCTCGAGCGCGTTC-1	Memory B cells	0
ACTCTCGAGTACTGTC-1	CD8+ NKT-like cells	0.0461042
ACTCTCGCAAACTCTG-1	Macrophages	0
ACTCTCGCACGTATAC-1	Memory CD4+ T cells	0
ACTCTCGCAGATCCTA-1	CD8+ NKT-like cells	0.0698324
ACTCTCGCAGCAGACA-1	Plasma B cells	0
ACTCTCGCAGGTCCCA-1	Plasmacytoid Dendritic cells	0
ACTCTCGCATTCTTCA-1	Memory B cells	0
ACTCTCGGTAACAGTA-1	Myeloid Dendritic cells	0.0464468
ACTCTCGGTAATTGGA-1	Cancer cells	0.0825516
ACTCTCGGTCATAGTC-1	Cancer cells	0.0354673
ACTCTCGGTGGTCCGT-1	Cancer cells	0.178982
ACTCTCGGTTCCGTTC-1	Macrophages	0.0095338
ACTCTCGTCCACTTTA-1	Classical Monocytes	0
ACTCTCGTCCAGCAAT-1	Cancer cells	0.0682221
ACTCTCGTCGCCCAGA-1	Cancer cells	0.0652671
ACTCTCGTCGTAGTGT-1	CD8+ NKT-like cells	0.137363
ACTCTCGTCTAACGCA-1	Cancer cells	0.0644226
ACTCTCGTCTTCCGTG-1	Cancer cells	0.1287
ACTGATGAGACCGTTT-1	Cancer cells	0.0965147
ACTGATGAGATGCCGA-1	Myeloid Dendritic cells	0.058099
ACTGATGAGCGATGAC-1	Basophils	0
ACTGATGAGGTAAGTT-1	Neutrophils	0.0336361
ACTGATGAGTAAAGCT-1	Cancer cells	0.0737599
ACTGATGAGTAACGAT-1	Progenitor cells	0.0515331
ACTGATGAGTTCACTG-1	Myeloid Dendritic cells	0.0233318
ACTGATGCACCGTGGT-1	Memory B cells	0
ACTGATGCACCTTCCA-1	Memory B cells	0
ACTGATGCAGTTAAAG-1	Cancer cells	0.121322
ACTGATGCATACTGAC-1	CD8+ NKT-like cells	0.0316156
ACTGATGCATGGCCAC-1	Myeloid Dendritic cells	0
ACTGATGGTACCTAGT-1	Memory B cells	0
ACTGATGGTACTTCCC-1	Macrophages	0.0272232
ACTGATGGTAGCGAGT-1	Memory B cells	0
ACTGATGGTCTGCCTT-1	Endothelial	0.0488838
ACTGATGGTTCGGCTG-1	Memory CD4+ T cells	0
ACTGATGGTTGGCCTG-1	Memory B cells	0
ACTGATGGTTTACCAG-1	Memory B cells	0
ACTGATGTCAAGTGGG-1	Macrophages	0.0388425
ACTGATGTCATTCGTT-1	Myeloid Dendritic cells	0
ACTGATGTCGGCTGTG-1	Classical Monocytes	0
ACTGATGTCGTGAGAG-1	Plasma B cells	0
ACTGATGTCTAGACCA-1	Myeloid Dendritic cells	0.0140135
ACTGATGTCTCATTTG-1	CD8+ NKT-like cells	0.118064
ACTGATGTCTTGGAAC-1	Cancer cells	0.0244618
ACTGATGTCTTGGCTC-1	Memory B cells	0.061237
ACTGATGTCTTTCCAA-1	Cancer cells	0.0752068
ACTGCAAAGACCCGCT-1	Classical Monocytes	0.0493097
ACTGCAAAGATACATG-1	Neutrophils	0.0334952
ACTGCAAAGCCAACCC-1	Basophils	0
ACTGCAAAGGTTGACG-1	Memory CD4+ T cells	0
ACTGCAACAGAGCGTA-1	Myeloid Dendritic cells	0.0318471
ACTGCAACAGGCACAA-1	Memory B cells	0
ACTGCAACAGGTGGAT-1	Cancer cells	0.0447227
ACTGCAAGTACCTATG-1	Cancer cells	0.0666833
ACTGCAAGTGCGGTAA-1	Memory B cells	0
ACTGCAATCAAACTGC-1	Memory CD4+ T cells	0
ACTGTCCAGAGGCGGA-1	Myeloid Dendritic cells	0
ACTGTCCAGCCAAGCA-1	Macrophages	0.0596184
ACTGTCCAGGATTCCT-1	Macrophages	0
ACTGTCCCACGACAGA-1	Cancer cells	0.092874
ACTGTCCCAGATCCTA-1	Cancer cells	0.0429415
ACTGTCCCAGCGAACA-1	Progenitor cells	0.0482393
ACTGTCCCAGGACATG-1	Memory CD4+ T cells	0
ACTGTCCCAGTTTCAG-1	Memory B cells	0
ACTGTCCGTATCACCA-1	Classical Monocytes	0
ACTGTCCGTATCTTCT-1	Plasma B cells	0
ACTGTCCGTGCGGTAA-1	Cancer cells	0.0846883
ACTGTCCGTGTTCATG-1	Neutrophils	0.0120236
ACTGTCCGTTCTCGCT-1	Cancer cells	0
ACTGTCCTCAAGTAAG-1	Memory B cells	0.0625391
ACTGTCCTCGACATCA-1	Classical Monocytes	0
ACTGTCCTCGAGTTGT-1	Cancer cells	0.0298597
ACTGTCCTCTATTTCG-1	Myeloid Dendritic cells	0.0296472
ACTGTCCTCTCGTCAC-1	Memory B cells	0
ACTGTCCTCTGCCTCA-1	Memory B cells	0
ACTGTCCTCTTTCGAT-1	Myeloid Dendritic cells	0.0965484
ACTGTGAAGGAAACGA-1	Memory B cells	0.0960615
ACTGTGACAAAGAACT-1	Memory B cells	0
ACTGTGACAAAGCTCT-1	Memory B cells	0
ACTGTGACAACGGTAG-1	Cancer cells	0.0725689
ACTGTGACAAGTACCT-1	CD8+ NKT-like cells	0
ACTGTGAGTATCAAGA-1	Cancer cells	0
ACTGTGAGTATTCCTT-1	Basophils	0
ACTGTGAGTGAGTTTC-1	Neutrophils	0.0357015
ACTGTGAGTGGAAATT-1	Memory B cells	0
ACTGTGATCACAAGAA-1	Memory B cells	0
ACTGTGATCCTTCTAA-1	Macrophages	0.0304569
ACTGTGATCTGCTTAT-1	Memory B cells	0
ACTTAGGAGCAACAAT-1	Memory B cells	0
ACTTAGGCAACTACGT-1	Neutrophils	0
ACTTAGGCACCGAATT-1	Memory B cells	0.102249
ACTTAGGCACCGCTGA-1	Cancer cells	0.110314
ACTTAGGCACTCTCGT-1	Memory CD4+ T cells	0.0692042
ACTTAGGCAGGTCAAG-1	CD8+ NKT-like cells	0.0670691
ACTTAGGGTGCTTCAA-1	Macrophages	0.0402982
ACTTAGGGTTTCTTAC-1	CD8+ NKT-like cells	0.0480077
ACTTAGGGTTTGCCGG-1	Memory CD4+ T cells	0.158479
ACTTAGGTCACCCTCA-1	Memory CD4+ T cells	0
ACTTAGGTCATTACTC-1	Myeloid Dendritic cells	0.0218293
ACTTAGGTCCGAAATC-1	Cancer cells	0.0578481
ACTTAGGTCGAGAGCA-1	Cancer cells	0
ACTTAGGTCGCAGATT-1	Cancer cells	0.117474
ACTTATCAGACATAAC-1	Memory CD4+ T cells	0
ACTTATCAGATGTAGT-1	Cancer cells	0.0633152
ACTTATCAGCGCCTTG-1	Plasmacytoid Dendritic cells	0.0574383
ACTTATCCAAATACGA-1	Classical Monocytes	0
ACTTATCCAAGGAGTC-1	Macrophages	0.0480215
ACTTATCCACGCAAAG-1	Myeloid Dendritic cells	0.0560931
ACTTATCCACGCGGTT-1	Progenitor cells	0.0745423
ACTTATCCACGTCATA-1	Memory B cells	0
ACTTATCCAGCAATTC-1	CD8+ NKT-like cells	0.130719
ACTTATCCAGCAGAAC-1	Classical Monocytes	0
ACTTATCCATCCGGTG-1	CD8+ NKT-like cells	0.0884956
ACTTATCCATCCTAAG-1	Neutrophils	0.0520291
ACTTATCCATGGAAGC-1	Cancer cells	0.0581395
ACTTATCCATGGCTGC-1	Classical Monocytes	0.165289
ACTTATCGTACCTAAC-1	Memory B cells	0
ACTTATCGTCATATGC-1	Cancer cells	0.0418673
ACTTATCGTCTTAGTG-1	Memory CD4+ T cells	0
ACTTATCGTTGGCTAT-1	Memory CD4+ T cells	0.0874891
ACTTATCTCCACACAA-1	Cancer cells	0.163132
ACTTATCTCCTCAGGG-1	Classical Monocytes	0
ACTTATCTCCTGTACC-1	Classical Monocytes	0
ACTTCCGAGATGCTGG-1	Macrophages	0.0167336
ACTTCCGAGCAAGTCG-1	Cancer cells	0.0535045
ACTTCCGAGGTTGACG-1	Memory CD4+ T cells	0
ACTTCCGAGTCAGGGT-1	Macrophages	0.0277008
ACTTCCGCAAGCTGTT-1	Macrophages	0.0487567
ACTTCCGCACATATCG-1	Macrophages	0.0753769
ACTTCCGCACGCAAAG-1	Cancer cells	0.0143328
ACTTCCGCAGTAGAAT-1	Memory B cells	0
ACTTCCGCATGTGGTT-1	Cancer cells	0.0259471
ACTTCCGGTAATCAAG-1	Endothelial	0
ACTTCCGGTAGCTTTG-1	Cancer cells	0.215517
ACTTCCGGTATGGTTC-1	Myeloid Dendritic cells	0.04971
ACTTCCGGTTGGGAAC-1	Memory CD4+ T cells	0
ACTTCCGTCAAGCTTG-1	Neutrophils	0.0263262
ACTTCCGTCAGGGATG-1	Granulocytes	0.0147189
ACTTCGCAGATAGTCA-1	Myeloid Dendritic cells	0.0895255
ACTTCGCAGATTAGCA-1	Cancer cells	0.0312305
ACTTCGCAGTCGAAGC-1	Cancer cells	0.0806668
ACTTCGCAGTGGGAAA-1	Myeloid Dendritic cells	0.053286
ACTTCGCAGTTTGTCG-1	Macrophages	0.0142268
ACTTCGCCAACGACTT-1	Neutrophils	0.0116428
ACTTCGCCATAATGCC-1	CD8+ NKT-like cells	0.134409
ACTTCGCCATGGCCAC-1	Cancer cells	0.0923873
ACTTCGCGTAGATGTA-1	Classical Monocytes	0
ACTTCGCGTAGGAAAG-1	Memory B cells	0
ACTTCGCGTCTCGCGA-1	Cancer cells	0
ACTTCGCTCTCGAACA-1	Cancer cells	0.0657943
ACTTCGCTCTGGTCAA-1	Memory B cells	0.127226
ACTTTCAAGAAGCGGG-1	CD8+ NKT-like cells	0.0919118
ACTTTCAAGATCGGTG-1	Myeloid Dendritic cells	0
ACTTTCAAGCCTCAGC-1	Plasmacytoid Dendritic cells	0.111982
ACTTTCACAGGGAGAG-1	Neutrophils	0.0441176
ACTTTCAGTAACATAG-1	Granulocytes	0.0389181
ACTTTCAGTACGTGTT-1	Memory B cells	0
ACTTTCAGTACTGACT-1	Myeloid Dendritic cells	0.0500918
ACTTTCAGTCACCGCA-1	Memory B cells	0
ACTTTCAGTCAGGCAA-1	Memory CD4+ T cells	0
ACTTTCAGTCCGTTTC-1	Progenitor cells	0.0778816
ACTTTCAGTGGCTGAA-1	Memory CD4+ T cells	0.0382117
ACTTTCAGTTGTACGT-1	Macrophages	0.0171028
ACTTTCATCAGCCTTC-1	CD8+ NKT-like cells	0.0870322
ACTTTCATCTGAACGT-1	Memory CD4+ T cells	0
ACTTTCATCTTACTGT-1	Cancer cells	0.101807
ACTTTGTAGAATCTAG-1	Memory B cells	0.190114
ACTTTGTCAACTCCAA-1	Granulocytes	0.0141084
ACTTTGTCAATACGAA-1	Myeloid Dendritic cells	0.0161577
ACTTTGTCACTGAGGA-1	Classical Monocytes	0
ACTTTGTCAGCACAGA-1	Myeloid Dendritic cells	0.0206825
ACTTTGTCAGCTCATA-1	Memory CD4+ T cells	0.15674
ACTTTGTGTGTGTGTT-1	Cancer cells	0.13089
ACTTTGTGTTCTATCT-1	Cancer cells	0.0147406
ACTTTGTTCAAGAGTA-1	Cancer cells	0
ACTTTGTTCAATGTCG-1	Macrophages	0
ACTTTGTTCCAAAGGG-1	Cancer cells	0.145688
ACTTTGTTCCCTCTTT-1	Classical Monocytes	0
ACTTTGTTCGTGTTCC-1	Memory B cells	0
ACTTTGTTCTCTGCCA-1	CD8+ NKT-like cells	0.0859107
AGAAATGAGAGATCGC-1	Progenitor cells	0.0158504
AGAAATGAGAGATGCC-1	CD8+ NKT-like cells	0
AGAAATGAGGTTTGAA-1	Cancer cells	0.090009
AGAAATGCACCATATG-1	Memory CD4+ T cells	0
AGAAATGCAGCTGAGA-1	Macrophages	0.0229568
AGAAATGGTAATGCGG-1	Classical Monocytes	0
AGAAATGGTACTCGTA-1	Macrophages	0.0196747
AGAAATGGTCCACAGC-1	Macrophages	0.0734214
AGAAATGGTCTTACTT-1	CD8+ NKT-like cells	0
AGAAATGGTGATTGGG-1	Memory CD4+ T cells	0.134048
AGAAATGGTTGAGGAC-1	Macrophages	0.0260858
AGAAATGTCACGAGGA-1	Cancer cells	0.04649
AGAAATGTCAGCTCTC-1	Memory CD4+ T cells	0
AGAAATGTCCGGGACT-1	CD8+ NKT-like cells	0
AGAAATGTCGTCACCT-1	Neutrophils	0.0726348
AGAAATGTCGTTACCC-1	Cancer cells	0.0285185
AGAACAAAGAAAGCGA-1	Myeloid Dendritic cells	0
AGAACAAAGACGACGT-1	Memory CD4+ T cells	0.0693481
AGAACAAAGAGAATCT-1	Cancer cells	0.0401606
AGAACAAAGATTAGAC-1	Neutrophils	0.0616396
AGAACAAAGCGTTAGG-1	Cancer cells	0.0451909
AGAACAAAGCTGTCCG-1	Classical Monocytes	0
AGAACAAAGGTCATAA-1	Memory B cells	0
AGAACAACAACACGAG-1	Myeloid Dendritic cells	0.0684814
AGAACAACAATTCTTC-1	Memory B cells	0.0814996
AGAACAACACCATAAC-1	Cancer cells	0.126103
AGAACAACAGCTACTA-1	Neutrophils	0
AGAACAACATAGGCGA-1	Cancer cells	0.0167701
AGAACAACATCGCTCT-1	Memory CD4+ T cells	0.0984252
AGAACAAGTCACCCTT-1	Cancer cells	0
AGAACAAGTGGAATGC-1	CD8+ NKT-like cells	0.152905
AGAACAAGTTAGAGTA-1	Memory CD4+ T cells	0
AGAACAAGTTCCTTGC-1	Macrophages	0.0222469
AGAACAAGTTGCATGT-1	CD8+ NKT-like cells	0
AGAACAAGTTGGTGTT-1	Memory B cells	0
AGAACAATCCGAGAAG-1	Neutrophils	0.093985
AGAACAATCCGTGGGT-1	Cancer cells	0.0766675
AGAACAATCCGTGTCT-1	Memory B cells	0.0709723
AGAACAATCGGTCTAA-1	Memory B cells	0
AGAACAATCGTGGAAG-1	Macrophages	0
AGAACAATCGTGGGAA-1	Classical Monocytes	0.111359
AGAACCTAGACGCCAA-1	Neutrophils	0.0471698
AGAACCTAGCGGATCA-1	Memory B cells	0
AGAACCTAGCTGAGTG-1	Classical Monocytes	0
AGAACCTAGGCCTTGC-1	Cancer cells	0.0747198
AGAACCTAGGTGATCG-1	CD8+ NKT-like cells	0
AGAACCTAGTTGCTCA-1	Memory CD4+ T cells	0.0422833
AGAACCTCAAATGCGG-1	Cancer cells	0
AGAACCTCAACTACGT-1	Myeloid Dendritic cells	0.0590755
AGAACCTCACATTCGA-1	Memory B cells	0
AGAACCTCAGCAATTC-1	Memory B cells	0
AGAACCTCAGCGTTTA-1	Cancer cells	0
AGAACCTGTACAAGCG-1	Cancer cells	0.0370523
AGAACCTGTCAATGGG-1	Memory CD4+ T cells	0
AGAACCTGTCCCGGTA-1	Classical Monocytes	0
AGAACCTGTCGAATGG-1	Macrophages	0.0445286
AGAACCTGTCGTGGAA-1	Memory B cells	0
AGAACCTGTCTTTATC-1	Memory B cells	0.0548246
AGAACCTGTGACAGGT-1	Classical Monocytes	0.249688
AGAACCTTCACTGTTT-1	Macrophages	0.0395179
AGAACCTTCCAATCCC-1	Myeloid Dendritic cells	0
AGAACCTTCCCACAGG-1	Neutrophils	0.0841751
AGAACCTTCCTTGAAG-1	Cancer cells	0.0407498
AGAACCTTCGATTGGT-1	Memory CD4+ T cells	0
AGAACCTTCTCATTAC-1	Classical Monocytes	0.0744048
AGAAGCGAGAAGGCTC-1	Myeloid Dendritic cells	0.0229832
AGAAGCGAGAGAGGTA-1	Cancer cells	0
AGAAGCGAGAGTTGAT-1	Memory B cells	0.0639795
AGAAGCGAGGAGACCT-1	Myeloid Dendritic cells	0
AGAAGCGAGGGCAATC-1	Memory B cells	0.0591366
AGAAGCGAGTAGTGCG-1	CD8+ NKT-like cells	0
AGAAGCGCACAAAGTA-1	Granulocytes	0.00939144
AGAAGCGCACACTGGC-1	Cancer cells	0.0969305
AGAAGCGCACGACAGA-1	Memory B cells	0
AGAAGCGCACTGTTCC-1	Macrophages	0.0756021
AGAAGCGCAGGAATCG-1	Granulocytes	0.0293513
AGAAGCGCAGGACAGT-1	Memory B cells	0
AGAAGCGCATTGGATC-1	Cancer cells	0.0496229
AGAAGCGGTAATCAAG-1	Memory B cells	0
AGAAGCGGTAGTCACT-1	Cancer cells	0.0529007
AGAAGCGGTCATCCCT-1	Neutrophils	0.0356097
AGAAGCGGTGTTATCG-1	Memory CD4+ T cells	0.0575374
AGAAGCGTCCAAGAGG-1	Endothelial	0
AGAAGCGTCCTCATAT-1	CD8+ NKT-like cells	0
AGAAGCGTCTATCGTT-1	Cancer cells	0.0640615
AGAAGCGTCTTGCAGA-1	Cancer cells	0.0457038
AGAAGTAAGCGTGCCT-1	Memory CD4+ T cells	0
AGAAGTAAGGACTATA-1	Macrophages	0.0469557
AGAAGTAAGGCCATAG-1	Cancer cells	0.0399042
AGAAGTAAGGTAAACT-1	Memory CD4+ T cells	0.241255
AGAAGTAAGGTGCATG-1	Memory B cells	0
AGAAGTAAGTAGAATC-1	Memory B cells	0
AGAAGTAAGTTGGAAT-1	Myeloid Dendritic cells	0.0662252
AGAAGTACAGGACTTT-1	Myeloid Dendritic cells	0
AGAAGTAGTCAATGGG-1	Memory B cells	0
AGAAGTAGTTGAATCC-1	Cancer cells	0.0924025
AGAAGTAGTTGTCAGT-1	Memory B cells	0
AGAAGTATCGCGTCGA-1	Memory B cells	0
AGAAGTATCGGCAGTC-1	CD8+ NKT-like cells	0
AGACAAAAGAACTGAT-1	Memory B cells	0
AGACAAAAGACCTGGA-1	Myeloid Dendritic cells	0.0202184
AGACAAAAGAGGGTCT-1	CD8+ NKT-like cells	0.247729
AGACAAAAGTATGAGT-1	Memory CD4+ T cells	0
AGACAAAAGTGCCAGA-1	Cancer cells	0.0623053
AGACAAACAACAAGAT-1	Memory CD4+ T cells	0.0838223
[truncated: 15,575 more rows]

## Sheet: Sheet7
Supplementary Data7: Glycolysis-lactate signature predicts histological subtypes of TCGA-LUAD patients.
Histological Subtype	GlycosisLactate_H (n,%)	GlycosisLactate_L (n,%)
Acinar	15 (25.42%)	54 (42.19%)
Lepidic	5 (8.47%)	5 (3.91%)
Micropapillary	9 (15.25%)	14 (10.94%)
Papillary	10 (16.95%)	17 (13.28%)
Solid	20 (33.90%)	38 (29.69%)
